# Supplementary material for: Three-Dimensional Structures of Carbohydrates and Where to Find Them
Source: Int J Mol Sci. 2020 Oct 18;21(20):7702. doi: 10.3390/ijms21207702 (PMC7593929; doi:10.3390/ijms21207702)
Supplement: Supplementary file 1 [file ijms-21-07702-s001.zip › Supplementary_Data.xlsx]

## Sheet: S1. MM vs QM
Supplementary Table S1. Application rate for quantum mechanics and molecular mechanics methods in 2015-2020 as on August 28th, 2020
method	filter	publications
QM	( TITLE-ABS-KEY(*isacchar*) OR TITLE-ABS-KEY(*asacchar*) OR TITLE-ABS-KEY(*polysaccar*) OR TITLE-ABS-KEY(*monosaccar*) OR TITLE-ABS-KEY(*oligosaccar*) OR TITLE-ABS-KEY(sugar*) OR TITLE-ABS-KEY(carbohydrate*) OR TITLE-ABS-KEY(*glycan*) OR TITLE-ABS-KEY(*glycopeptide*) OR TITLE-ABS-KEY(*glycolipid*) OR TITLE-ABS-KEY(*glycoprotein*) OR TITLE-ABS-KEY(glycoform*) OR TITLE-ABS-KEY(glycosyl*) OR TITLE-A…	10759
MM	( TITLE-ABS-KEY(*isacchar*) OR TITLE-ABS-KEY(*asacchar*) OR TITLE-ABS-KEY(*polysaccar*) OR TITLE-ABS-KEY(*monosaccar*) OR TITLE-ABS-KEY(*oligosaccar*) OR TITLE-ABS-KEY(sugar*) OR TITLE-ABS-KEY(carbohydrate*) OR TITLE-ABS-KEY(*glycan*) OR TITLE-ABS-KEY(*glycopeptide*) OR TITLE-ABS-KEY(*glycolipid*) OR TITLE-ABS-KEY(*glycoprotein*) OR TITLE-ABS-KEY(glycoform*) OR TITLE-ABS-KEY(glycosyl*) OR TITLE-A…	14871

## Sheet: S2. Force fields
Supplementary Table S2. Citing of force fields in 2015-2020 as on August 28th, 2020
force field	doi	article description	total citations for 2015-2020 period	citations in 2015-2020 with a carbohydrate filter
carbohydrate force fields
GLYCAM06	10.1002/jcc.20820	original publication	658	589
CHARMM36	10.1021/ct200328p	pyranoses	443	353
	10.1021/ct900242e	pyranoses (glycosidic linkages)
	10.1021/jp905496e	furanoses
	10.1021/jp105758h	furanoses (glycosidic linkages)
	10.1021/ct200328p	complex carbohydrates, glycoproteins
GROMOS 45A4	10.1002/jcc.20275	original publication	79	62
GROMOS 56A_CARBO	10.1002/jcc.21675	original publication	76	70
GROMOS 53A6_GLYC	10.1021/ct300479h	original publication	68	53
GROMOS 56A_CARBO_R	10.1002/jcc.24229	original publication	46	41
GROMOS 56A_CARBO_CHT	10.1007/s00894-017-3421-x	original publication	2	2
GROMOS96 43A1	10.1016/j.carres.2008.12.025	report*	35	16
	10.1016/j.carres.2009.12.018	report*
OPLS-AA-SEI	10.1002/jcc.10139	original publication	67	47
OPLS-AA	10.1002/(SICI)1096-987X(199712)18:16<1955::AID-JCC1>3.0.CO;2-L	original publication	185	72
CHARMM Drude	10.1021/jp412696m	pyranoses	57	35
	10.1021/acs.jpcb.5b01767	furanoses
	10.1021/acs.jctc.8b00175	glycosidic linkages
MARTINI	10.1021/ct900313w	carbohydrates	191	70
	10.1021/ct3009655	glycolipids
PITOMBA	10.1021/ct500455u	original publication	10	4
general force fields
MM2	10.1021/ja00467a001	original publication	294	37
MM3	10.1021/ja00205a001	original publication	377	31
	10.1021/ja00205a002	original publication
	10.1021/ja00205a003	original publication
	10.1021/ja00179a012	alcohols, esters
MM4	10.1002/(SICI)1096-987X(199604)17:5/6<642::AID-JCC6>3.0.CO;2-U	original publication	71	16
	10.1002/jcc.10268	alcohols, esters & carbohydrates
	10.1002/jcc.10269	alcohols, esters & carbohydrates
	10.1002/jcc.10270	alcohols, esters & carbohydrates
	10.1002/jcc.10271	alcohols, esters & carbohydrates
MMFF94	10.1002/(SICI)1096-987X(199604)17:5/6<490::AID-JCC1>3.0.CO;2-P	original publication	1580	156
	10.1002/(SICI)1096-987X(199604)17:5/6<520::AID-JCC2>3.0.CO;2-W	original publication
	10.1002/(SICI)1096-987X(199604)17:5/6<553::AID-JCC3>3.0.CO;2-T	original publication
	10.1002/(SICI)1096-987X(199604)17:5/6<587::AID-JCC4>3.0.CO;2-Q	original publication
	10.1002/(SICI)1096-987X(199604)17:5/6<616::AID-JCC5>3.0.CO;2-X	original publication
CGenFF	10.1002/jcc.21367	original publication	1877	201
GAFF	10.1002/jcc.20035	original publication	5133	538
AMBER SB family of protein force fields
AMBER ff99SB	10.1002/prot.21123	original publication	2598	321
AMBER ff14SB	10.1021/acs.jctc.5b00255	original publication	1983	254
AMBER ff19SB	10.1021/acs.jctc.9b00591	original publication	12	2
* Original publication for a force field does not exist. Publication reporting force field performance is considered instead.
Carbohydrate filtering in Scopus:
( TITLE-ABS-KEY(*isacchar*) OR TITLE-ABS-KEY(*asacchar*) OR TITLE-ABS-KEY(*polysaccar*) OR TITLE-ABS-KEY(*monosaccar*) OR TITLE-ABS-KEY(*oligosaccar*) OR TITLE-ABS-KEY(sugar*) OR TITLE-ABS-KEY(carbohydrate*) OR TITLE-ABS-KEY(*glycan*) OR TITLE-ABS-KEY(*glycopeptide*) OR TITLE-ABS-KEY(*glycolipid*) OR TITLE-ABS-KEY(*glycoprotein*) OR TITLE-ABS-KEY(glycoform*) OR TITLE-ABS-KEY(glycosyl*) OR TITLE-A…

## Sheet: S3. PDB statistics
Supplementary Table S3. Protein Data Bank statistics (https://www.rcsb.org/stats/growth/growth-released-structures) as on August 10th, 2020
release year	total PDB entries	carbohydrate entries in PDB	N-glycosylation entries	O-glycosylation entries	S-glycosylation entries	C-mannosylation entries
2020	8364	686	415	11	0	2
2019	11515	1085	654	23	1	5
2018	11179	1040	619	14	0	0
2017	11074	1042	573	42	0	1
2016	10820	974	536	30	0	4
2015	9265	946	475	40	2	0
2014	9568	813	381	9	2	2
2013	9341	881	494	20	0	0
2012	8761	766	398	30	0	2
2011	7929	710	328	9	1	0
2010	7747	611	262	8	0	0
2009	7291	510	230	6	0	0
2008	6904	482	203	6	0	0
2007	7134	454	194	7	0	0
2006	6408	482	228	15	0	0
2005	5334	358	150	12	0	0
2004	5149	416	158	3	0	0
2003	4147	346	137	8	2	0
2002	2994	271	112	8	0	0
2001	2814	230	101	12	0	0
2000	2627	218	99	5	0	0
1999	2356	154	58	14	0	0
1998	2057	142	69	9	0	0
1997	1565	127	45	4	0	0
1996	1172	75	36	4	0	0
1995	941	65	23	1	0	0
1994	1289	118	66	9	0	0
1993	696	49	12	3	0	0
1992	192	25	10	0	0	0
1991	187	10	4	0	0	0
1990	142	13	4	0	0	0
1989	74	4	0	0	0	0
1988	53	0	0	0	0	0
1987	25	0	0	0	0	0
1986	18	0	0	0	0	0
1985	20	0	0	0	0	0
1984	22	0	0	0	0	0
1983	36	0	0	0	0	0
1982	32	0	0	0	0	0
1981	16	2	2	0	0	0
1980	16	10	0	0	0	0
1979	11	0	0	0	0	0
1978	6	2	0	0	0	0
1977	23	0	0	0	0	0
1976	13	0	0	0	0	0

## Sheet: S4. PDB carbohydrate list
Supplementary Table S4. PDB carbohydrate remediation list data (https://cdn.rcsb.org/wwpdb/docs/documentation/carbohydrateRemediation/PDB_carbohydrate_list.list) as on August 10th, 2020
url	structure id	release date	N-glycosylation	O-glycosylation	S-glycosylation	C-mannosylation
https://files.rcsb.org/view/6ZP0.cif	6ZP0	2020-07-22	1	0	0	0
https://files.rcsb.org/view/6ZP1.cif	6ZP1	2020-07-22	1	0	0	0
https://files.rcsb.org/view/6ZP2.cif	6ZP2	2020-07-22	1	0	0	0
https://files.rcsb.org/view/6ZOX.cif	6ZOX	2020-07-22	1	0	0	0
https://files.rcsb.org/view/6ZOY.cif	6ZOY	2020-07-22	1	0	0	0
https://files.rcsb.org/view/6ZOZ.cif	6ZOZ	2020-07-22	1	0	0	0
https://files.rcsb.org/view/6TL8.cif	6TL8	2020-07-22	1	0	0	0
https://files.rcsb.org/view/6Y9J.cif	6Y9J	2020-07-22	0	0	0	0
https://files.rcsb.org/view/6Y98.cif	6Y98	2020-07-22	0	0	0	0
https://files.rcsb.org/view/6Y5Y.cif	6Y5Y	2020-07-22	0	0	0	0
https://files.rcsb.org/view/6YDX.cif	6YDX	2020-07-22	1	0	0	0
https://files.rcsb.org/view/6ZDX.cif	6ZDX	2020-07-22	1	0	0	0
https://files.rcsb.org/view/7BZT.cif	7BZT	2020-07-22	1	0	0	0
https://files.rcsb.org/view/7BZU.cif	7BZU	2020-07-22	1	0	0	0
https://files.rcsb.org/view/6KI0.cif	6KI0	2020-07-22	0	0	0	0
https://files.rcsb.org/view/7CH2.cif	7CH2	2020-07-22	1	0	0	0
https://files.rcsb.org/view/6VFL.cif	6VFL	2020-07-22	1	0	0	0
https://files.rcsb.org/view/6WLB.cif	6WLB	2020-07-22	0	0	0	0
https://files.rcsb.org/view/6XEY.cif	6XEY	2020-07-22	1	0	0	0
https://files.rcsb.org/view/6XR8.cif	6XR8	2020-07-22	1	0	0	0
https://files.rcsb.org/view/6XRA.cif	6XRA	2020-07-22	1	0	0	0
https://files.rcsb.org/view/6Y5V.cif	6Y5V	2020-07-15	1	0	0	0
https://files.rcsb.org/view/6Z7P.cif	6Z7P	2020-07-15	0	0	0	0
https://files.rcsb.org/view/6Q3X.cif	6Q3X	2020-07-15	0	0	0	0
https://files.rcsb.org/view/6T9P.cif	6T9P	2020-07-15	0	0	0	0
https://files.rcsb.org/view/6T9S.cif	6T9S	2020-07-15	0	0	0	0
https://files.rcsb.org/view/6YU2.cif	6YU2	2020-07-15	0	0	0	0
https://files.rcsb.org/view/6YU3.cif	6YU3	2020-07-15	0	0	0	0
https://files.rcsb.org/view/6YU4.cif	6YU4	2020-07-15	0	0	0	0
https://files.rcsb.org/view/6YU5.cif	6YU5	2020-07-15	0	0	0	0
https://files.rcsb.org/view/6YU6.cif	6YU6	2020-07-15	0	0	0	0
https://files.rcsb.org/view/6YU7.cif	6YU7	2020-07-15	0	0	0	0
https://files.rcsb.org/view/6ZHO.cif	6ZHO	2020-07-15	0	0	0	0
https://files.rcsb.org/view/6ZIS.cif	6ZIS	2020-07-15	0	0	0	0
https://files.rcsb.org/view/7BPR.cif	7BPR	2020-07-15	1	0	0	0
https://files.rcsb.org/view/7BPS.cif	7BPS	2020-07-15	1	0	0	0
https://files.rcsb.org/view/7CDX.cif	7CDX	2020-07-15	0	0	0	0
https://files.rcsb.org/view/6WHW.cif	6WHW	2020-07-15	1	0	0	0
https://files.rcsb.org/view/6WHX.cif	6WHX	2020-07-15	1	0	0	0
https://files.rcsb.org/view/6WHY.cif	6WHY	2020-07-15	1	0	0	0
https://files.rcsb.org/view/6WI0.cif	6WI0	2020-07-15	1	0	0	0
https://files.rcsb.org/view/6WI1.cif	6WI1	2020-07-15	1	0	0	0
https://files.rcsb.org/view/6XKL.cif	6XKL	2020-07-15	1	0	0	0
https://files.rcsb.org/view/6OEJ.cif	6OEJ	2020-07-15	1	0	0	0
https://files.rcsb.org/view/6UIB.cif	6UIB	2020-07-15	1	0	0	0
https://files.rcsb.org/view/6UUD.cif	6UUD	2020-07-15	1	0	0	0
https://files.rcsb.org/view/6VLK.cif	6VLK	2020-07-15	1	0	0	0
https://files.rcsb.org/view/6ZFO.cif	6ZFO	2020-07-08	1	0	0	0
https://files.rcsb.org/view/6RPJ.cif	6RPJ	2020-07-08	1	0	0	0
https://files.rcsb.org/view/6S0V.cif	6S0V	2020-07-08	0	0	0	0
https://files.rcsb.org/view/6SDU.cif	6SDU	2020-07-08	0	0	0	0
https://files.rcsb.org/view/6T2S.cif	6T2S	2020-07-08	0	0	0	0
https://files.rcsb.org/view/6T2Q.cif	6T2Q	2020-07-08	0	0	0	0
https://files.rcsb.org/view/6Y63.cif	6Y63	2020-07-08	0	0	0	0
https://files.rcsb.org/view/6Y64.cif	6Y64	2020-07-08	0	0	0	0
https://files.rcsb.org/view/6Y66.cif	6Y66	2020-07-08	0	0	0	0
https://files.rcsb.org/view/6Y6A.cif	6Y6A	2020-07-08	0	0	0	0
https://files.rcsb.org/view/6Y60.cif	6Y60	2020-07-08	0	0	0	0
https://files.rcsb.org/view/7CBP.cif	7CBP	2020-07-08	0	0	0	0
https://files.rcsb.org/view/6KFA.cif	6KFA	2020-07-08	1	0	0	0
https://files.rcsb.org/view/6KFB.cif	6KFB	2020-07-08	1	0	0	0
https://files.rcsb.org/view/6KFC.cif	6KFC	2020-07-08	1	0	0	0
https://files.rcsb.org/view/6KFD.cif	6KFD	2020-07-08	1	0	0	0
https://files.rcsb.org/view/6KFE.cif	6KFE	2020-07-08	1	0	0	0
https://files.rcsb.org/view/6K9R.cif	6K9R	2020-07-08	0	0	0	0
https://files.rcsb.org/view/6M3B.cif	6M3B	2020-07-08	1	0	0	0
https://files.rcsb.org/view/6WTS.cif	6WTS	2020-07-08	1	0	0	0
https://files.rcsb.org/view/6XE6.cif	6XE6	2020-07-08	0	0	0	0
https://files.rcsb.org/view/6ON4.cif	6ON4	2020-07-08	0	0	0	0
https://files.rcsb.org/view/6PLH.cif	6PLH	2020-07-08	0	0	0	1
https://files.rcsb.org/view/6PLL.cif	6PLL	2020-07-08	1	0	0	0
https://files.rcsb.org/view/6W35.cif	6W35	2020-07-08	1	0	0	0
https://files.rcsb.org/view/6XC2.cif	6XC2	2020-07-08	1	0	0	0
https://files.rcsb.org/view/6XC3.cif	6XC3	2020-07-08	1	0	0	0
https://files.rcsb.org/view/6XC4.cif	6XC4	2020-07-08	1	0	0	0
https://files.rcsb.org/view/6XC7.cif	6XC7	2020-07-08	1	0	0	0
https://files.rcsb.org/view/6Z97.cif	6Z97	2020-07-01	1	0	0	0
https://files.rcsb.org/view/6ZDH.cif	6ZDH	2020-07-01	1	0	0	0
https://files.rcsb.org/view/6ZGE.cif	6ZGE	2020-07-01	1	0	0	0
https://files.rcsb.org/view/6ZGF.cif	6ZGF	2020-07-01	1	0	0	0
https://files.rcsb.org/view/6ZGI.cif	6ZGI	2020-07-01	1	0	0	0
https://files.rcsb.org/view/6RFZ.cif	6RFZ	2020-07-01	0	0	0	0
https://files.rcsb.org/view/6RG1.cif	6RG1	2020-07-01	0	0	0	0
https://files.rcsb.org/view/6RG2.cif	6RG2	2020-07-01	0	0	0	0
https://files.rcsb.org/view/6RGG.cif	6RGG	2020-07-01	0	0	0	0
https://files.rcsb.org/view/6RGJ.cif	6RGJ	2020-07-01	0	0	0	0
https://files.rcsb.org/view/6RGR.cif	6RGR	2020-07-01	0	0	0	0
https://files.rcsb.org/view/6RGU.cif	6RGU	2020-07-01	0	0	0	0
https://files.rcsb.org/view/6RGW.cif	6RGW	2020-07-01	0	0	0	0
https://files.rcsb.org/view/6Z3J.cif	6Z3J	2020-07-01	1	0	0	0
https://files.rcsb.org/view/6Z3M.cif	6Z3M	2020-07-01	1	0	0	0
https://files.rcsb.org/view/7C2L.cif	7C2L	2020-07-01	1	0	0	0
https://files.rcsb.org/view/7C7S.cif	7C7S	2020-07-01	1	0	0	0
https://files.rcsb.org/view/7C7Q.cif	7C7Q	2020-07-01	1	0	0	0
https://files.rcsb.org/view/6KBI.cif	6KBI	2020-07-01	1	0	0	0
https://files.rcsb.org/view/6LCK.cif	6LCK	2020-07-01	0	0	0	0
https://files.rcsb.org/view/6V3F.cif	6V3F	2020-07-01	1	0	0	0
https://files.rcsb.org/view/6V3H.cif	6V3H	2020-07-01	1	0	0	0
https://files.rcsb.org/view/6VO0.cif	6VO0	2020-07-01	1	0	0	0
https://files.rcsb.org/view/6VO1.cif	6VO1	2020-07-01	1	0	0	0
https://files.rcsb.org/view/6W2Y.cif	6W2Y	2020-07-01	1	0	0	0
https://files.rcsb.org/view/6W2X.cif	6W2X	2020-07-01	1	0	0	0
https://files.rcsb.org/view/6WIV.cif	6WIV	2020-07-01	1	0	0	0
https://files.rcsb.org/view/6XCM.cif	6XCM	2020-07-01	1	0	0	0
https://files.rcsb.org/view/6XCN.cif	6XCN	2020-07-01	1	0	0	0
https://files.rcsb.org/view/6NTG.cif	6NTG	2020-07-01	1	0	0	0
https://files.rcsb.org/view/6NTH.cif	6NTH	2020-07-01	1	0	0	0
https://files.rcsb.org/view/6NTK.cif	6NTK	2020-07-01	1	0	0	0
https://files.rcsb.org/view/6NTL.cif	6NTL	2020-07-01	1	0	0	0
https://files.rcsb.org/view/6NTN.cif	6NTN	2020-07-01	1	0	0	0
https://files.rcsb.org/view/6NTO.cif	6NTO	2020-07-01	1	0	0	0
https://files.rcsb.org/view/6P6P.cif	6P6P	2020-07-01	1	0	0	0
https://files.rcsb.org/view/6PGS.cif	6PGS	2020-07-01	1	0	0	0
https://files.rcsb.org/view/6PH7.cif	6PH7	2020-07-01	1	0	0	0
https://files.rcsb.org/view/6VMZ.cif	6VMZ	2020-07-01	1	0	0	0
https://files.rcsb.org/view/6WIZ.cif	6WIZ	2020-07-01	1	0	0	0
https://files.rcsb.org/view/6WJ1.cif	6WJ1	2020-07-01	1	0	0	0
https://files.rcsb.org/view/6XE1.cif	6XE1	2020-07-01	1	0	0	0
https://files.rcsb.org/view/6RUQ.cif	6RUQ	2020-06-24	1	0	0	0
https://files.rcsb.org/view/6YSQ.cif	6YSQ	2020-06-24	1	0	0	0
https://files.rcsb.org/view/6ZCZ.cif	6ZCZ	2020-06-24	1	0	0	0
https://files.rcsb.org/view/6ZER.cif	6ZER	2020-06-24	1	0	0	0
https://files.rcsb.org/view/6KA7.cif	6KA7	2020-06-24	1	0	0	0
https://files.rcsb.org/view/6KD5.cif	6KD5	2020-06-24	1	0	0	0
https://files.rcsb.org/view/6KCV.cif	6KCV	2020-06-24	0	0	0	0
https://files.rcsb.org/view/7C73.cif	7C73	2020-06-24	1	0	0	0
https://files.rcsb.org/view/7C75.cif	7C75	2020-06-24	1	0	0	0
https://files.rcsb.org/view/7C8W.cif	7C8W	2020-06-24	1	0	0	0
https://files.rcsb.org/view/7C8V.cif	7C8V	2020-06-24	1	0	0	0
https://files.rcsb.org/view/7CAN.cif	7CAN	2020-06-24	1	0	0	0
https://files.rcsb.org/view/6PW6.cif	6PW6	2020-06-24	1	0	0	0
https://files.rcsb.org/view/6VLR.cif	6VLR	2020-06-24	1	0	0	0
https://files.rcsb.org/view/6VN0.cif	6VN0	2020-06-24	1	0	0	0
https://files.rcsb.org/view/6XDG.cif	6XDG	2020-06-24	1	0	0	0
https://files.rcsb.org/view/6OFI.cif	6OFI	2020-06-24	1	0	0	0
https://files.rcsb.org/view/6P8I.cif	6P8I	2020-06-24	1	0	0	0
https://files.rcsb.org/view/6PEJ.cif	6PEJ	2020-06-24	0	0	0	0
https://files.rcsb.org/view/6PEL.cif	6PEL	2020-06-24	1	0	0	0
https://files.rcsb.org/view/6SYQ.cif	6SYQ	2020-06-17	0	0	0	0
https://files.rcsb.org/view/6SZI.cif	6SZI	2020-06-17	0	0	0	0
https://files.rcsb.org/view/6T16.cif	6T16	2020-06-17	0	0	0	0
https://files.rcsb.org/view/6T18.cif	6T18	2020-06-17	0	0	0	0
https://files.rcsb.org/view/6T1P.cif	6T1P	2020-06-17	0	0	0	0
https://files.rcsb.org/view/6Y4C.cif	6Y4C	2020-06-17	0	0	0	0
https://files.rcsb.org/view/6YT4.cif	6YT4	2020-06-17	0	0	0	0
https://files.rcsb.org/view/6IXA.cif	6IXA	2020-06-17	1	0	0	0
https://files.rcsb.org/view/6IXB.cif	6IXB	2020-06-17	1	0	0	0
https://files.rcsb.org/view/6K2Z.cif	6K2Z	2020-06-17	0	0	0	0
https://files.rcsb.org/view/6KRL.cif	6KRL	2020-06-17	1	0	0	0
https://files.rcsb.org/view/6KRN.cif	6KRN	2020-06-17	1	0	0	0
https://files.rcsb.org/view/6LS9.cif	6LS9	2020-06-17	1	0	0	0
https://files.rcsb.org/view/6LSA.cif	6LSA	2020-06-17	1	0	0	0
https://files.rcsb.org/view/6W5R.cif	6W5R	2020-06-17	1	0	0	0
https://files.rcsb.org/view/6W5S.cif	6W5S	2020-06-17	1	0	0	0
https://files.rcsb.org/view/6W5T.cif	6W5T	2020-06-17	1	0	0	0
https://files.rcsb.org/view/6W5U.cif	6W5U	2020-06-17	1	0	0	0
https://files.rcsb.org/view/6W5V.cif	6W5V	2020-06-17	1	0	0	0
https://files.rcsb.org/view/6V06.cif	6V06	2020-06-17	1	0	0	0
https://files.rcsb.org/view/6V08.cif	6V08	2020-06-17	1	0	0	0
https://files.rcsb.org/view/6V09.cif	6V09	2020-06-17	1	0	0	0
https://files.rcsb.org/view/6V44.cif	6V44	2020-06-17	1	0	0	0
https://files.rcsb.org/view/6V46.cif	6V46	2020-06-17	1	0	0	0
https://files.rcsb.org/view/6V47.cif	6V47	2020-06-17	1	0	0	0
https://files.rcsb.org/view/6V48.cif	6V48	2020-06-17	1	0	0	0
https://files.rcsb.org/view/6V49.cif	6V49	2020-06-17	1	0	0	0
https://files.rcsb.org/view/6V7N.cif	6V7N	2020-06-17	1	0	0	0
https://files.rcsb.org/view/6WBH.cif	6WBH	2020-06-17	0	0	0	0
https://files.rcsb.org/view/6WBJ.cif	6WBJ	2020-06-17	0	0	0	0
https://files.rcsb.org/view/6Y5G.cif	6Y5G	2020-06-10	1	0	0	0
https://files.rcsb.org/view/6Y5H.cif	6Y5H	2020-06-10	1	0	0	0
https://files.rcsb.org/view/6Y5I.cif	6Y5I	2020-06-10	1	0	0	0
https://files.rcsb.org/view/6Y5J.cif	6Y5J	2020-06-10	1	0	0	0
https://files.rcsb.org/view/6Y5K.cif	6Y5K	2020-06-10	1	0	0	0
https://files.rcsb.org/view/6Y5L.cif	6Y5L	2020-06-10	1	0	0	0
https://files.rcsb.org/view/6YFY.cif	6YFY	2020-06-10	0	0	0	0
https://files.rcsb.org/view/6RTI.cif	6RTI	2020-06-10	1	0	0	0
https://files.rcsb.org/view/6TEQ.cif	6TEQ	2020-06-10	0	0	0	0
https://files.rcsb.org/view/6TER.cif	6TER	2020-06-10	0	0	0	0
https://files.rcsb.org/view/6TJJ.cif	6TJJ	2020-06-10	1	0	0	0
https://files.rcsb.org/view/6TJK.cif	6TJK	2020-06-10	1	0	0	0
https://files.rcsb.org/view/6TJQ.cif	6TJQ	2020-06-10	1	0	0	0
https://files.rcsb.org/view/6TN1.cif	6TN1	2020-06-10	1	0	0	0
https://files.rcsb.org/view/6TT0.cif	6TT0	2020-06-10	1	0	0	0
https://files.rcsb.org/view/6YQ7.cif	6YQ7	2020-06-10	1	0	0	0
https://files.rcsb.org/view/6Z6V.cif	6Z6V	2020-06-10	1	0	0	0
https://files.rcsb.org/view/7BYR.cif	7BYR	2020-06-10	1	0	0	0
https://files.rcsb.org/view/6JZ5.cif	6JZ5	2020-06-10	0	0	0	0
https://files.rcsb.org/view/6JZ8.cif	6JZ8	2020-06-10	0	0	0	0
https://files.rcsb.org/view/6KQS.cif	6KQS	2020-06-10	0	0	0	0
https://files.rcsb.org/view/6KQT.cif	6KQT	2020-06-10	0	0	0	0
https://files.rcsb.org/view/6L8H.cif	6L8H	2020-06-10	0	0	0	0
https://files.rcsb.org/view/6LKN.cif	6LKN	2020-06-10	0	0	0	0
https://files.rcsb.org/view/6M5M.cif	6M5M	2020-06-10	0	0	0	0
https://files.rcsb.org/view/6UKN.cif	6UKN	2020-06-10	1	0	0	0
https://files.rcsb.org/view/6UO9.cif	6UO9	2020-06-10	1	0	0	0
https://files.rcsb.org/view/6UOA.cif	6UOA	2020-06-10	1	0	0	0
https://files.rcsb.org/view/6UO8.cif	6UO8	2020-06-10	1	0	0	0
https://files.rcsb.org/view/6VJM.cif	6VJM	2020-06-10	1	0	0	0
https://files.rcsb.org/view/6X6P.cif	6X6P	2020-06-10	1	0	0	0
https://files.rcsb.org/view/6UR5.cif	6UR5	2020-06-10	1	0	0	0
https://files.rcsb.org/view/6W3H.cif	6W3H	2020-06-10	1	0	0	0
https://files.rcsb.org/view/6TBU.cif	6TBU	2020-06-03	1	0	0	0
https://files.rcsb.org/view/6TD6.cif	6TD6	2020-06-03	1	0	0	0
https://files.rcsb.org/view/6Z43.cif	6Z43	2020-06-03	1	0	0	0
https://files.rcsb.org/view/6YZ5.cif	6YZ5	2020-06-03	1	0	0	0
https://files.rcsb.org/view/6YZ7.cif	6YZ7	2020-06-03	1	0	0	0
https://files.rcsb.org/view/6Z2M.cif	6Z2M	2020-06-03	1	0	0	0
https://files.rcsb.org/view/6M3W.cif	6M3W	2020-06-03	1	0	0	0
https://files.rcsb.org/view/6K54.cif	6K54	2020-06-03	0	0	0	0
https://files.rcsb.org/view/6K55.cif	6K55	2020-06-03	0	0	0	0
https://files.rcsb.org/view/7BWJ.cif	7BWJ	2020-06-03	1	0	0	0
https://files.rcsb.org/view/6VHH.cif	6VHH	2020-06-03	1	0	0	0
https://files.rcsb.org/view/6WBF.cif	6WBF	2020-06-03	1	0	0	0
https://files.rcsb.org/view/6WBG.cif	6WBG	2020-06-03	1	0	0	0
https://files.rcsb.org/view/6WB9.cif	6WB9	2020-06-03	1	0	0	0
https://files.rcsb.org/view/6P2D.cif	6P2D	2020-06-03	0	0	0	0
https://files.rcsb.org/view/6VEP.cif	6VEP	2020-06-03	1	0	0	0
https://files.rcsb.org/view/6VEQ.cif	6VEQ	2020-06-03	1	0	0	0
https://files.rcsb.org/view/6W16.cif	6W16	2020-06-03	1	0	0	0
https://files.rcsb.org/view/6QUG.cif	6QUG	2020-05-27	0	0	0	0
https://files.rcsb.org/view/6SRD.cif	6SRD	2020-05-27	0	0	0	0
https://files.rcsb.org/view/6SUD.cif	6SUD	2020-05-27	0	0	0	0
https://files.rcsb.org/view/6TO0.cif	6TO0	2020-05-27	0	0	0	0
https://files.rcsb.org/view/6TOW.cif	6TOW	2020-05-27	0	0	0	0
https://files.rcsb.org/view/6TRH.cif	6TRH	2020-05-27	0	0	0	0
https://files.rcsb.org/view/6XX5.cif	6XX5	2020-05-27	0	0	0	0
https://files.rcsb.org/view/6M15.cif	6M15	2020-05-27	1	0	0	0
https://files.rcsb.org/view/6M16.cif	6M16	2020-05-27	1	0	0	0
https://files.rcsb.org/view/6KIH.cif	6KIH	2020-05-27	0	0	0	0
https://files.rcsb.org/view/6KYA.cif	6KYA	2020-05-27	1	0	0	0
https://files.rcsb.org/view/6L8S.cif	6L8S	2020-05-27	1	0	0	0
https://files.rcsb.org/view/7C01.cif	7C01	2020-05-27	1	0	0	0
https://files.rcsb.org/view/7BYW.cif	7BYW	2020-05-27	0	0	0	0
https://files.rcsb.org/view/6WPS.cif	6WPS	2020-05-27	1	0	0	0
https://files.rcsb.org/view/6WPT.cif	6WPT	2020-05-27	1	0	0	0
https://files.rcsb.org/view/6WW7.cif	6WW7	2020-05-27	1	0	0	0
https://files.rcsb.org/view/6P3R.cif	6P3R	2020-05-27	1	0	0	0
https://files.rcsb.org/view/6P3S.cif	6P3S	2020-05-27	1	0	0	0
https://files.rcsb.org/view/6VKC.cif	6VKC	2020-05-27	1	0	0	0
https://files.rcsb.org/view/6TP8.cif	6TP8	2020-05-20	1	0	0	0
https://files.rcsb.org/view/6YQQ.cif	6YQQ	2020-05-20	0	0	0	0
https://files.rcsb.org/view/6JDT.cif	6JDT	2020-05-20	1	0	0	0
https://files.rcsb.org/view/6JDZ.cif	6JDZ	2020-05-20	1	0	0	0
https://files.rcsb.org/view/6JE0.cif	6JE0	2020-05-20	1	0	0	0
https://files.rcsb.org/view/6JE1.cif	6JE1	2020-05-20	1	0	0	0
https://files.rcsb.org/view/6JE2.cif	6JE2	2020-05-20	1	0	0	0
https://files.rcsb.org/view/6JDY.cif	6JDY	2020-05-20	1	0	0	0
https://files.rcsb.org/view/6L1Y.cif	6L1Y	2020-05-20	0	0	0	0
https://files.rcsb.org/view/6LGB.cif	6LGB	2020-05-20	0	0	0	0
https://files.rcsb.org/view/6LGE.cif	6LGE	2020-05-20	0	0	0	0
https://files.rcsb.org/view/6LGF.cif	6LGF	2020-05-20	0	0	0	0
https://files.rcsb.org/view/6LGG.cif	6LGG	2020-05-20	0	0	0	0
https://files.rcsb.org/view/6LGH.cif	6LGH	2020-05-20	0	0	0	0
https://files.rcsb.org/view/6LGI.cif	6LGI	2020-05-20	0	0	0	0
https://files.rcsb.org/view/6M77.cif	6M77	2020-05-20	0	0	0	0
https://files.rcsb.org/view/6OZC.cif	6OZC	2020-05-20	1	0	0	0
https://files.rcsb.org/view/6WXB.cif	6WXB	2020-05-20	1	0	0	0
https://files.rcsb.org/view/6N3R.cif	6N3R	2020-05-20	0	0	0	0
https://files.rcsb.org/view/6OR3.cif	6OR3	2020-05-20	1	0	0	0
https://files.rcsb.org/view/6UB3.cif	6UB3	2020-05-20	0	0	0	0
https://files.rcsb.org/view/6UB4.cif	6UB4	2020-05-20	0	0	0	0
https://files.rcsb.org/view/6UB5.cif	6UB5	2020-05-20	0	0	0	0
https://files.rcsb.org/view/6UAW.cif	6UAW	2020-05-20	0	0	0	0
https://files.rcsb.org/view/6UAR.cif	6UAR	2020-05-20	0	0	0	0
https://files.rcsb.org/view/6UAZ.cif	6UAZ	2020-05-20	0	0	0	0
https://files.rcsb.org/view/6UB0.cif	6UB0	2020-05-20	0	0	0	0
https://files.rcsb.org/view/6UAS.cif	6UAS	2020-05-20	0	0	0	0
https://files.rcsb.org/view/6UAT.cif	6UAT	2020-05-20	0	0	0	0
https://files.rcsb.org/view/6UAU.cif	6UAU	2020-05-20	0	0	0	0
https://files.rcsb.org/view/6UBA.cif	6UBA	2020-05-20	0	0	0	0
https://files.rcsb.org/view/6UBB.cif	6UBB	2020-05-20	0	0	0	0
https://files.rcsb.org/view/6UB6.cif	6UB6	2020-05-20	0	0	0	0
https://files.rcsb.org/view/6UB1.cif	6UB1	2020-05-20	0	0	0	0
https://files.rcsb.org/view/6UFL.cif	6UFL	2020-05-20	0	0	0	0
https://files.rcsb.org/view/6V3J.cif	6V3J	2020-05-20	1	0	0	0
https://files.rcsb.org/view/6RBC.cif	6RBC	2020-05-13	1	0	0	0
https://files.rcsb.org/view/6RFH.cif	6RFH	2020-05-13	0	0	0	0
https://files.rcsb.org/view/6RIG.cif	6RIG	2020-05-13	0	0	0	0
https://files.rcsb.org/view/6S1X.cif	6S1X	2020-05-13	1	0	0	0
https://files.rcsb.org/view/6SUK.cif	6SUK	2020-05-13	1	0	0	0
https://files.rcsb.org/view/6SVY.cif	6SVY	2020-05-13	1	0	0	0
https://files.rcsb.org/view/6T3Q.cif	6T3Q	2020-05-13	1	0	0	0
https://files.rcsb.org/view/6T4A.cif	6T4A	2020-05-13	1	0	0	0
https://files.rcsb.org/view/6TDT.cif	6TDT	2020-05-13	1	0	0	0
https://files.rcsb.org/view/6TT9.cif	6TT9	2020-05-13	1	0	0	0
https://files.rcsb.org/view/6XVP.cif	6XVP	2020-05-13	1	0	0	0
https://files.rcsb.org/view/6YV0.cif	6YV0	2020-05-13	1	0	0	0
https://files.rcsb.org/view/6YV2.cif	6YV2	2020-05-13	1	0	0	0
https://files.rcsb.org/view/7BU8.cif	7BU8	2020-05-13	1	0	0	0
https://files.rcsb.org/view/7BUA.cif	7BUA	2020-05-13	1	0	0	0
https://files.rcsb.org/view/7BUB.cif	7BUB	2020-05-13	1	0	0	0
https://files.rcsb.org/view/7BUD.cif	7BUD	2020-05-13	1	0	0	0
https://files.rcsb.org/view/6JTJ.cif	6JTJ	2020-05-13	0	0	0	0
https://files.rcsb.org/view/6KEV.cif	6KEV	2020-05-13	0	0	0	0
https://files.rcsb.org/view/6LQY.cif	6LQY	2020-05-13	1	0	0	0
https://files.rcsb.org/view/6LR8.cif	6LR8	2020-05-13	1	0	0	0
https://files.rcsb.org/view/7BWP.cif	7BWP	2020-05-13	1	0	0	0
https://files.rcsb.org/view/7BZ5.cif	7BZ5	2020-05-13	1	0	0	0
https://files.rcsb.org/view/6VWG.cif	6VWG	2020-05-13	1	0	0	0
https://files.rcsb.org/view/6VWI.cif	6VWI	2020-05-13	1	0	0	0
https://files.rcsb.org/view/6YHW.cif	6YHW	2020-05-06	0	0	0	0
https://files.rcsb.org/view/6YUW.cif	6YUW	2020-05-06	1	0	0	0
https://files.rcsb.org/view/6YUY.cif	6YUY	2020-05-06	1	0	0	0
https://files.rcsb.org/view/6YV4.cif	6YV4	2020-05-06	1	0	0	0
https://files.rcsb.org/view/6JMN.cif	6JMN	2020-05-06	1	0	0	0
https://files.rcsb.org/view/6VY2.cif	6VY2	2020-05-06	1	0	0	0
https://files.rcsb.org/view/6O4P.cif	6O4P	2020-05-06	1	0	0	0
https://files.rcsb.org/view/6POG.cif	6POG	2020-05-06	1	1	0	0
https://files.rcsb.org/view/6POL.cif	6POL	2020-05-06	1	0	0	0
https://files.rcsb.org/view/6ORM.cif	6ORM	2020-05-06	1	0	0	0
https://files.rcsb.org/view/6V81.cif	6V81	2020-05-06	0	0	0	0
https://files.rcsb.org/view/6WN8.cif	6WN8	2020-05-06	0	0	0	0
https://files.rcsb.org/view/6S2G.cif	6S2G	2020-04-29	1	0	0	0
https://files.rcsb.org/view/6S2H.cif	6S2H	2020-04-29	1	0	0	0
https://files.rcsb.org/view/6S3Z.cif	6S3Z	2020-04-29	1	0	0	0
https://files.rcsb.org/view/6S82.cif	6S82	2020-04-29	1	0	0	0
https://files.rcsb.org/view/6SAM.cif	6SAM	2020-04-29	1	0	0	0
https://files.rcsb.org/view/6TDF.cif	6TDF	2020-04-29	0	0	0	0
https://files.rcsb.org/view/6LCP.cif	6LCP	2020-04-29	1	0	0	0
https://files.rcsb.org/view/6LCR.cif	6LCR	2020-04-29	1	0	0	0
https://files.rcsb.org/view/6LI9.cif	6LI9	2020-04-29	1	0	0	0
https://files.rcsb.org/view/6LID.cif	6LID	2020-04-29	1	0	0	0
https://files.rcsb.org/view/7BVG.cif	7BVG	2020-04-29	0	0	0	0
https://files.rcsb.org/view/6JXL.cif	6JXL	2020-04-29	0	0	0	0
https://files.rcsb.org/view/7BVH.cif	7BVH	2020-04-29	0	0	0	0
https://files.rcsb.org/view/6ULC.cif	6ULC	2020-04-29	1	0	0	0
https://files.rcsb.org/view/6USF.cif	6USF	2020-04-29	1	0	0	0
https://files.rcsb.org/view/6UR8.cif	6UR8	2020-04-29	0	0	0	0
https://files.rcsb.org/view/6VXK.cif	6VXK	2020-04-29	1	0	0	0
https://files.rcsb.org/view/6OOL.cif	6OOL	2020-04-29	1	0	0	1
https://files.rcsb.org/view/6PY9.cif	6PY9	2020-04-29	1	0	0	0
https://files.rcsb.org/view/6WIA.cif	6WIA	2020-04-29	1	0	0	0
https://files.rcsb.org/view/6VJ7.cif	6VJ7	2020-04-29	1	0	0	0
https://files.rcsb.org/view/6R99.cif	6R99	2020-04-22	1	0	0	0
https://files.rcsb.org/view/6T99.cif	6T99	2020-04-22	0	0	0	0
https://files.rcsb.org/view/6T9A.cif	6T9A	2020-04-22	0	0	0	0
https://files.rcsb.org/view/6T9B.cif	6T9B	2020-04-22	0	0	0	0
https://files.rcsb.org/view/6XX3.cif	6XX3	2020-04-22	0	0	0	0
https://files.rcsb.org/view/6XX4.cif	6XX4	2020-04-22	0	0	0	0
https://files.rcsb.org/view/6XX2.cif	6XX2	2020-04-22	0	0	0	0
https://files.rcsb.org/view/6JWB.cif	6JWB	2020-04-22	0	0	0	0
https://files.rcsb.org/view/6LCE.cif	6LCE	2020-04-22	0	0	0	0
https://files.rcsb.org/view/6LCF.cif	6LCF	2020-04-22	0	0	0	0
https://files.rcsb.org/view/6VPX.cif	6VPX	2020-04-22	1	0	0	0
https://files.rcsb.org/view/6WB8.cif	6WB8	2020-04-22	1	0	0	0
https://files.rcsb.org/view/6OMG.cif	6OMG	2020-04-22	1	0	0	0
https://files.rcsb.org/view/6U6U.cif	6U6U	2020-04-22	1	0	0	0
https://files.rcsb.org/view/6UYG.cif	6UYG	2020-04-22	1	0	0	0
https://files.rcsb.org/view/6UYD.cif	6UYD	2020-04-22	1	0	0	0
https://files.rcsb.org/view/6UYM.cif	6UYM	2020-04-22	1	0	0	0
https://files.rcsb.org/view/6UYF.cif	6UYF	2020-04-22	1	0	0	0
https://files.rcsb.org/view/6R5U.cif	6R5U	2020-04-15	0	0	0	0
https://files.rcsb.org/view/6R5O.cif	6R5O	2020-04-15	0	0	0	0
https://files.rcsb.org/view/6R5P.cif	6R5P	2020-04-15	0	0	0	0
https://files.rcsb.org/view/6R5R.cif	6R5R	2020-04-15	0	0	0	0
https://files.rcsb.org/view/6R5T.cif	6R5T	2020-04-15	0	0	0	0
https://files.rcsb.org/view/6R5V.cif	6R5V	2020-04-15	0	0	0	0
https://files.rcsb.org/view/6RH4.cif	6RH4	2020-04-15	0	0	0	0
https://files.rcsb.org/view/6RIT.cif	6RIT	2020-04-15	0	0	0	0
https://files.rcsb.org/view/6RJJ.cif	6RJJ	2020-04-15	0	0	0	0
https://files.rcsb.org/view/6RKJ.cif	6RKJ	2020-04-15	0	0	0	0
https://files.rcsb.org/view/6RKL.cif	6RKL	2020-04-15	0	0	0	0
https://files.rcsb.org/view/6RKH.cif	6RKH	2020-04-15	0	0	0	0
https://files.rcsb.org/view/6RJY.cif	6RJY	2020-04-15	0	0	0	0
https://files.rcsb.org/view/6RL2.cif	6RL2	2020-04-15	0	0	0	0
https://files.rcsb.org/view/6RL1.cif	6RL1	2020-04-15	0	0	0	0
https://files.rcsb.org/view/6RKN.cif	6RKN	2020-04-15	0	0	0	0
https://files.rcsb.org/view/6RKX.cif	6RKX	2020-04-15	0	0	0	0
https://files.rcsb.org/view/6RL9.cif	6RL9	2020-04-15	0	0	0	0
https://files.rcsb.org/view/6RNP.cif	6RNP	2020-04-15	0	0	0	0
https://files.rcsb.org/view/6ROB.cif	6ROB	2020-04-15	0	0	0	0
https://files.rcsb.org/view/6ROE.cif	6ROE	2020-04-15	0	0	0	0
https://files.rcsb.org/view/6RQI.cif	6RQI	2020-04-15	0	0	0	0
https://files.rcsb.org/view/6RRG.cif	6RRG	2020-04-15	0	0	0	0
https://files.rcsb.org/view/6RRI.cif	6RRI	2020-04-15	0	0	0	0
https://files.rcsb.org/view/6RS5.cif	6RS5	2020-04-15	0	0	0	0
https://files.rcsb.org/view/6RSZ.cif	6RSZ	2020-04-15	0	0	0	0
https://files.rcsb.org/view/6S9G.cif	6S9G	2020-04-15	0	0	0	0
https://files.rcsb.org/view/6SD7.cif	6SD7	2020-04-15	0	0	0	0
https://files.rcsb.org/view/6SWR.cif	6SWR	2020-04-15	0	0	0	0
https://files.rcsb.org/view/6YLA.cif	6YLA	2020-04-15	1	0	0	0
https://files.rcsb.org/view/6M7E.cif	6M7E	2020-04-15	1	0	0	0
https://files.rcsb.org/view/6UWZ.cif	6UWZ	2020-04-15	1	0	0	0
https://files.rcsb.org/view/6NHQ.cif	6NHQ	2020-04-15	1	0	0	0
https://files.rcsb.org/view/6NHP.cif	6NHP	2020-04-15	1	0	0	0
https://files.rcsb.org/view/6NHR.cif	6NHR	2020-04-15	1	0	0	0
https://files.rcsb.org/view/6OKD.cif	6OKD	2020-04-15	1	0	0	0
https://files.rcsb.org/view/6P6D.cif	6P6D	2020-04-15	1	0	0	0
https://files.rcsb.org/view/6VKM.cif	6VKM	2020-04-15	1	0	0	0
https://files.rcsb.org/view/6VZI.cif	6VZI	2020-04-15	1	0	0	0
https://files.rcsb.org/view/6W03.cif	6W03	2020-04-15	1	0	0	0
https://files.rcsb.org/view/6Y3Y.cif	6Y3Y	2020-04-08	1	0	0	0
https://files.rcsb.org/view/6SF2.cif	6SF2	2020-04-08	1	0	0	0
https://files.rcsb.org/view/6SNO.cif	6SNO	2020-04-08	0	0	0	0
https://files.rcsb.org/view/6SNQ.cif	6SNQ	2020-04-08	0	0	0	0
https://files.rcsb.org/view/6SBH.cif	6SBH	2020-04-08	0	0	0	0
https://files.rcsb.org/view/6SMA.cif	6SMA	2020-04-08	1	0	0	0
https://files.rcsb.org/view/6YC1.cif	6YC1	2020-04-08	0	0	0	0
https://files.rcsb.org/view/6YC3.cif	6YC3	2020-04-08	0	0	0	0
https://files.rcsb.org/view/6YBZ.cif	6YBZ	2020-04-08	0	0	0	0
https://files.rcsb.org/view/6VTT.cif	6VTT	2020-04-08	1	0	0	0
https://files.rcsb.org/view/6OHE.cif	6OHE	2020-04-08	0	0	0	0
https://files.rcsb.org/view/6WAR.cif	6WAR	2020-04-08	1	0	0	0
https://files.rcsb.org/view/6QYX.cif	6QYX	2020-04-01	0	0	0	0
https://files.rcsb.org/view/6QZG.cif	6QZG	2020-04-01	0	0	0	0
https://files.rcsb.org/view/6RV5.cif	6RV5	2020-04-01	0	0	0	0
https://files.rcsb.org/view/6TN3.cif	6TN3	2020-04-01	0	0	0	0
https://files.rcsb.org/view/6TT1.cif	6TT1	2020-04-01	1	0	0	0
https://files.rcsb.org/view/6TT3.cif	6TT3	2020-04-01	1	0	0	0
https://files.rcsb.org/view/6TT4.cif	6TT4	2020-04-01	1	0	0	0
https://files.rcsb.org/view/6JBY.cif	6JBY	2020-04-01	1	0	0	0
https://files.rcsb.org/view/6ODF.cif	6ODF	2020-04-01	0	0	0	0
https://files.rcsb.org/view/6V0R.cif	6V0R	2020-04-01	1	0	0	0
https://files.rcsb.org/view/6OPA.cif	6OPA	2020-04-01	1	0	0	0
https://files.rcsb.org/view/6WAQ.cif	6WAQ	2020-04-01	1	0	0	0
https://files.rcsb.org/view/6QVM.cif	6QVM	2020-03-25	0	1	0	0
https://files.rcsb.org/view/6QXP.cif	6QXP	2020-03-25	1	0	0	0
https://files.rcsb.org/view/6S9F.cif	6S9F	2020-03-25	1	0	0	0
https://files.rcsb.org/view/6LFJ.cif	6LFJ	2020-03-25	0	0	0	0
https://files.rcsb.org/view/6P4Q.cif	6P4Q	2020-03-25	0	0	0	0
https://files.rcsb.org/view/6P4R.cif	6P4R	2020-03-25	0	0	0	0
https://files.rcsb.org/view/6P4T.cif	6P4T	2020-03-25	0	0	0	0
https://files.rcsb.org/view/6P4M.cif	6P4M	2020-03-25	0	0	0	0
https://files.rcsb.org/view/6P4N.cif	6P4N	2020-03-25	0	0	0	0
https://files.rcsb.org/view/6VZZ.cif	6VZZ	2020-03-25	0	0	0	0
https://files.rcsb.org/view/6W2B.cif	6W2B	2020-03-25	1	0	0	0
https://files.rcsb.org/view/6W41.cif	6W41	2020-03-25	1	0	0	0
https://files.rcsb.org/view/6HGA.cif	6HGA	2020-03-18	1	0	0	0
https://files.rcsb.org/view/6QQP.cif	6QQP	2020-03-18	1	0	0	0
https://files.rcsb.org/view/6QQO.cif	6QQO	2020-03-18	1	0	0	0
https://files.rcsb.org/view/6QUB.cif	6QUB	2020-03-18	0	0	0	0
https://files.rcsb.org/view/6QUD.cif	6QUD	2020-03-18	0	0	0	0
https://files.rcsb.org/view/6QWN.cif	6QWN	2020-03-18	1	0	0	0
https://files.rcsb.org/view/6RTV.cif	6RTV	2020-03-18	1	0	0	0
https://files.rcsb.org/view/6RU1.cif	6RU1	2020-03-18	1	0	0	0
https://files.rcsb.org/view/6RU2.cif	6RU2	2020-03-18	1	1	0	0
https://files.rcsb.org/view/6RV7.cif	6RV7	2020-03-18	1	0	0	0
https://files.rcsb.org/view/6RV8.cif	6RV8	2020-03-18	1	1	0	0
https://files.rcsb.org/view/6RV9.cif	6RV9	2020-03-18	1	0	0	0
https://files.rcsb.org/view/6TBQ.cif	6TBQ	2020-03-18	1	0	0	0
https://files.rcsb.org/view/6TC4.cif	6TC4	2020-03-18	1	0	0	0
https://files.rcsb.org/view/6TME.cif	6TME	2020-03-18	0	0	0	0
https://files.rcsb.org/view/6XYS.cif	6XYS	2020-03-18	1	0	0	0
https://files.rcsb.org/view/6XYU.cif	6XYU	2020-03-18	1	0	0	0
https://files.rcsb.org/view/6XYY.cif	6XYY	2020-03-18	1	0	0	0
https://files.rcsb.org/view/6XV4.cif	6XV4	2020-03-18	0	0	0	0
https://files.rcsb.org/view/6LEH.cif	6LEH	2020-03-18	1	0	0	0
https://files.rcsb.org/view/6LN2.cif	6LN2	2020-03-18	1	0	0	0
https://files.rcsb.org/view/6LZG.cif	6LZG	2020-03-18	1	0	0	0
https://files.rcsb.org/view/6M0J.cif	6M0J	2020-03-18	1	0	0	0
https://files.rcsb.org/view/6O9N.cif	6O9N	2020-03-18	1	0	0	0
https://files.rcsb.org/view/6OAI.cif	6OAI	2020-03-18	0	0	0	0
https://files.rcsb.org/view/6U77.cif	6U77	2020-03-18	0	0	0	0
https://files.rcsb.org/view/6URH.cif	6URH	2020-03-18	1	0	0	0
https://files.rcsb.org/view/6V74.cif	6V74	2020-03-18	0	0	0	0
https://files.rcsb.org/view/6V75.cif	6V75	2020-03-18	0	0	0	0
https://files.rcsb.org/view/6V76.cif	6V76	2020-03-18	0	0	0	0
https://files.rcsb.org/view/6W4H.cif	6W4H	2020-03-18	0	0	0	0
https://files.rcsb.org/view/6Y5R.cif	6Y5R	2020-03-11	1	0	0	0
https://files.rcsb.org/view/6M18.cif	6M18	2020-03-11	1	0	0	0
https://files.rcsb.org/view/6M17.cif	6M17	2020-03-11	1	0	0	0
https://files.rcsb.org/view/6JM8.cif	6JM8	2020-03-11	0	0	0	0
https://files.rcsb.org/view/6PCI.cif	6PCI	2020-03-11	1	0	0	0
https://files.rcsb.org/view/6PDT.cif	6PDT	2020-03-11	0	0	0	0
https://files.rcsb.org/view/6UYE.cif	6UYE	2020-03-11	1	0	0	0
https://files.rcsb.org/view/6VRH.cif	6VRH	2020-03-11	1	0	0	0
https://files.rcsb.org/view/6VRK.cif	6VRK	2020-03-11	1	0	0	0
https://files.rcsb.org/view/6VRL.cif	6VRL	2020-03-11	1	0	0	0
https://files.rcsb.org/view/6VRW.cif	6VRW	2020-03-11	1	0	0	0
https://files.rcsb.org/view/6VTK.cif	6VTK	2020-03-11	1	0	0	0
https://files.rcsb.org/view/6VTL.cif	6VTL	2020-03-11	1	0	0	0
https://files.rcsb.org/view/6VXX.cif	6VXX	2020-03-11	1	0	0	0
https://files.rcsb.org/view/6VYB.cif	6VYB	2020-03-11	1	0	0	0
https://files.rcsb.org/view/6NWF.cif	6NWF	2020-03-11	0	0	0	0
https://files.rcsb.org/view/6OOO.cif	6OOO	2020-03-11	1	0	0	0
https://files.rcsb.org/view/6OZ9.cif	6OZ9	2020-03-11	1	0	0	0
https://files.rcsb.org/view/6VFQ.cif	6VFQ	2020-03-11	1	1	0	0
https://files.rcsb.org/view/6VFV.cif	6VFV	2020-03-11	1	1	0	0
https://files.rcsb.org/view/6VFR.cif	6VFR	2020-03-11	1	0	0	0
https://files.rcsb.org/view/6VFP.cif	6VFP	2020-03-11	1	0	0	0
https://files.rcsb.org/view/6VFU.cif	6VFU	2020-03-11	1	0	0	0
https://files.rcsb.org/view/6VFW.cif	6VFW	2020-03-11	1	1	0	0
https://files.rcsb.org/view/6VFT.cif	6VFT	2020-03-11	1	1	0	0
https://files.rcsb.org/view/6VG4.cif	6VG4	2020-03-11	1	1	0	0
https://files.rcsb.org/view/6VG1.cif	6VG1	2020-03-11	1	1	0	0
https://files.rcsb.org/view/6Y1Z.cif	6Y1Z	2020-03-04	1	0	0	0
https://files.rcsb.org/view/6SU2.cif	6SU2	2020-03-04	0	0	0	0
https://files.rcsb.org/view/6JK8.cif	6JK8	2020-03-04	1	0	0	0
https://files.rcsb.org/view/6JK3.cif	6JK3	2020-03-04	0	0	0	0
https://files.rcsb.org/view/6JLA.cif	6JLA	2020-03-04	1	0	0	0
https://files.rcsb.org/view/6KDJ.cif	6KDJ	2020-03-04	0	0	0	0
https://files.rcsb.org/view/6KDK.cif	6KDK	2020-03-04	0	0	0	0
https://files.rcsb.org/view/6KDO.cif	6KDO	2020-03-04	0	0	0	0
https://files.rcsb.org/view/6L64.cif	6L64	2020-03-04	0	0	0	0
https://files.rcsb.org/view/6L67.cif	6L67	2020-03-04	0	0	0	0
https://files.rcsb.org/view/6L68.cif	6L68	2020-03-04	0	0	0	0
https://files.rcsb.org/view/6L6A.cif	6L6A	2020-03-04	0	0	0	0
https://files.rcsb.org/view/6L6B.cif	6L6B	2020-03-04	0	0	0	0
https://files.rcsb.org/view/6L6C.cif	6L6C	2020-03-04	0	0	0	0
https://files.rcsb.org/view/6L6D.cif	6L6D	2020-03-04	0	0	0	0
https://files.rcsb.org/view/6VSJ.cif	6VSJ	2020-03-04	1	0	0	0
https://files.rcsb.org/view/6VW1.cif	6VW1	2020-03-04	1	0	0	0
https://files.rcsb.org/view/6QNS.cif	6QNS	2020-02-26	0	0	0	0
https://files.rcsb.org/view/6SXR.cif	6SXR	2020-02-26	1	0	0	0
https://files.rcsb.org/view/6SXS.cif	6SXS	2020-02-26	1	0	0	0
https://files.rcsb.org/view/6SXT.cif	6SXT	2020-02-26	1	0	0	0
https://files.rcsb.org/view/6T2B.cif	6T2B	2020-02-26	0	0	0	0
https://files.rcsb.org/view/6T8K.cif	6T8K	2020-02-26	0	0	0	0
https://files.rcsb.org/view/6T8L.cif	6T8L	2020-02-26	0	0	0	0
https://files.rcsb.org/view/6TCV.cif	6TCV	2020-02-26	1	0	0	0
https://files.rcsb.org/view/6TCW.cif	6TCW	2020-02-26	0	0	0	0
https://files.rcsb.org/view/6Y3C.cif	6Y3C	2020-02-26	1	0	0	0
https://files.rcsb.org/view/6KJ0.cif	6KJ0	2020-02-26	1	0	0	0
https://files.rcsb.org/view/6PWU.cif	6PWU	2020-02-26	1	0	0	0
https://files.rcsb.org/view/6UM1.cif	6UM1	2020-02-26	1	0	0	0
https://files.rcsb.org/view/6UM2.cif	6UM2	2020-02-26	1	0	0	0
https://files.rcsb.org/view/6VSB.cif	6VSB	2020-02-26	1	0	0	0
https://files.rcsb.org/view/6VV5.cif	6VV5	2020-02-26	1	0	0	0
https://files.rcsb.org/view/6O1W.cif	6O1W	2020-02-26	0	0	0	0
https://files.rcsb.org/view/6O1J.cif	6O1J	2020-02-26	0	0	0	0
https://files.rcsb.org/view/6O1X.cif	6O1X	2020-02-26	0	0	0	0
https://files.rcsb.org/view/6O1Y.cif	6O1Y	2020-02-26	0	0	0	0
https://files.rcsb.org/view/6VLD.cif	6VLD	2020-02-26	1	0	0	0
https://files.rcsb.org/view/6V3R.cif	6V3R	2020-02-26	1	0	0	0
https://files.rcsb.org/view/6QKK.cif	6QKK	2020-02-19	1	0	0	0
https://files.rcsb.org/view/6SU0.cif	6SU0	2020-02-19	0	0	0	0
https://files.rcsb.org/view/6STZ.cif	6STZ	2020-02-19	0	0	0	0
https://files.rcsb.org/view/6T0Q.cif	6T0Q	2020-02-19	0	0	0	0
https://files.rcsb.org/view/6T1D.cif	6T1D	2020-02-19	0	0	0	0
https://files.rcsb.org/view/6TMR.cif	6TMR	2020-02-19	1	0	0	0
https://files.rcsb.org/view/6JHX.cif	6JHX	2020-02-19	0	0	0	0
https://files.rcsb.org/view/6JHC.cif	6JHC	2020-02-19	1	0	0	0
https://files.rcsb.org/view/6UE8.cif	6UE8	2020-02-19	1	0	0	0
https://files.rcsb.org/view/6UE9.cif	6UE9	2020-02-19	1	0	0	0
https://files.rcsb.org/view/6UEA.cif	6UEA	2020-02-19	1	0	0	0
https://files.rcsb.org/view/6UE7.cif	6UE7	2020-02-19	1	0	0	0
https://files.rcsb.org/view/6EFD.cif	6EFD	2020-02-19	0	0	0	0
https://files.rcsb.org/view/6O1A.cif	6O1A	2020-02-19	0	0	0	0
https://files.rcsb.org/view/6O1C.cif	6O1C	2020-02-19	0	0	0	0
https://files.rcsb.org/view/6OS0.cif	6OS0	2020-02-19	1	0	0	0
https://files.rcsb.org/view/6OS2.cif	6OS2	2020-02-19	1	0	0	0
https://files.rcsb.org/view/6PKH.cif	6PKH	2020-02-19	1	0	0	0
https://files.rcsb.org/view/6PKG.cif	6PKG	2020-02-19	1	0	0	0
https://files.rcsb.org/view/6PKI.cif	6PKI	2020-02-19	1	0	0	0
https://files.rcsb.org/view/6PKU.cif	6PKU	2020-02-19	1	0	0	0
https://files.rcsb.org/view/6PKY.cif	6PKY	2020-02-19	1	0	0	0
https://files.rcsb.org/view/6U11.cif	6U11	2020-02-19	1	0	0	0
https://files.rcsb.org/view/6S8D.cif	6S8D	2020-02-12	1	0	0	0
https://files.rcsb.org/view/6S8I.cif	6S8I	2020-02-12	1	0	0	0
https://files.rcsb.org/view/6S8J.cif	6S8J	2020-02-12	1	0	0	0
https://files.rcsb.org/view/6SCJ.cif	6SCJ	2020-02-12	1	0	0	0
https://files.rcsb.org/view/6SKE.cif	6SKE	2020-02-12	1	0	0	0
https://files.rcsb.org/view/6SKA.cif	6SKA	2020-02-12	1	0	0	0
https://files.rcsb.org/view/6TVI.cif	6TVI	2020-02-12	0	0	0	0
https://files.rcsb.org/view/6T9R.cif	6T9R	2020-02-12	1	0	0	0
https://files.rcsb.org/view/6THP.cif	6THP	2020-02-12	1	0	0	0
https://files.rcsb.org/view/6XYT.cif	6XYT	2020-02-12	0	0	0	0
https://files.rcsb.org/view/6JBS.cif	6JBS	2020-02-12	1	0	0	0
https://files.rcsb.org/view/6JFP.cif	6JFP	2020-02-12	0	0	0	0
https://files.rcsb.org/view/6KN9.cif	6KN9	2020-02-12	1	0	0	0
https://files.rcsb.org/view/6LRN.cif	6LRN	2020-02-12	1	0	0	0
https://files.rcsb.org/view/6NWZ.cif	6NWZ	2020-02-12	1	1	0	0
https://files.rcsb.org/view/6NWE.cif	6NWE	2020-02-12	1	0	0	0
https://files.rcsb.org/view/6OCN.cif	6OCN	2020-02-12	1	0	0	0
https://files.rcsb.org/view/6OBX.cif	6OBX	2020-02-12	1	0	0	0
https://files.rcsb.org/view/6PFO.cif	6PFO	2020-02-12	1	0	0	0
https://files.rcsb.org/view/6PGQ.cif	6PGQ	2020-02-12	1	0	0	0
https://files.rcsb.org/view/6TYN.cif	6TYN	2020-02-12	0	0	0	0
https://files.rcsb.org/view/6TYO.cif	6TYO	2020-02-12	0	0	0	0
https://files.rcsb.org/view/6TYQ.cif	6TYQ	2020-02-12	0	0	0	0
https://files.rcsb.org/view/6R8B.cif	6R8B	2020-02-05	0	0	0	0
https://files.rcsb.org/view/6SB3.cif	6SB3	2020-02-05	1	0	0	0
https://files.rcsb.org/view/6SB5.cif	6SB5	2020-02-05	1	0	0	0
https://files.rcsb.org/view/6SHJ.cif	6SHJ	2020-02-05	0	0	0	0
https://files.rcsb.org/view/6SHN.cif	6SHN	2020-02-05	0	0	0	0
https://files.rcsb.org/view/6R3M.cif	6R3M	2020-02-05	0	0	0	0
https://files.rcsb.org/view/6R31.cif	6R31	2020-02-05	0	0	0	0
https://files.rcsb.org/view/6S21.cif	6S21	2020-02-05	0	0	0	0
https://files.rcsb.org/view/6S20.cif	6S20	2020-02-05	0	0	0	0
https://files.rcsb.org/view/6KXS.cif	6KXS	2020-02-05	1	0	0	0
https://files.rcsb.org/view/6JDA.cif	6JDA	2020-02-05	0	0	0	0
https://files.rcsb.org/view/6JDB.cif	6JDB	2020-02-05	0	0	0	0
https://files.rcsb.org/view/6JDC.cif	6JDC	2020-02-05	0	0	0	0
https://files.rcsb.org/view/6UJA.cif	6UJA	2020-02-05	1	0	0	0
https://files.rcsb.org/view/6UJB.cif	6UJB	2020-02-05	1	0	0	0
https://files.rcsb.org/view/6UJC.cif	6UJC	2020-02-05	1	0	0	0
https://files.rcsb.org/view/6V8X.cif	6V8X	2020-02-05	1	0	0	0
https://files.rcsb.org/view/6V8Z.cif	6V8Z	2020-02-05	1	0	0	0
https://files.rcsb.org/view/6NTU.cif	6NTU	2020-02-05	0	0	0	0
https://files.rcsb.org/view/6NU8.cif	6NU8	2020-02-05	0	0	0	0
https://files.rcsb.org/view/6NUN.cif	6NUN	2020-02-05	0	0	0	0
https://files.rcsb.org/view/6OFY.cif	6OFY	2020-02-05	1	0	0	0
https://files.rcsb.org/view/6VKF.cif	6VKF	2020-02-05	1	0	0	0
https://files.rcsb.org/view/6I1A.cif	6I1A	2020-01-29	1	0	0	0
https://files.rcsb.org/view/6QBG.cif	6QBG	2020-01-29	1	0	0	0
https://files.rcsb.org/view/6QBH.cif	6QBH	2020-01-29	1	0	0	0
https://files.rcsb.org/view/6QCB.cif	6QCB	2020-01-29	1	0	0	0
https://files.rcsb.org/view/6QCK.cif	6QCK	2020-01-29	0	0	0	0
https://files.rcsb.org/view/6R2J.cif	6R2J	2020-01-29	0	0	0	0
https://files.rcsb.org/view/6RW3.cif	6RW3	2020-01-29	0	0	0	0
https://files.rcsb.org/view/6S6Q.cif	6S6Q	2020-01-29	1	0	0	0
https://files.rcsb.org/view/6T8E.cif	6T8E	2020-01-29	0	0	0	0
https://files.rcsb.org/view/6T8F.cif	6T8F	2020-01-29	0	0	0	0
https://files.rcsb.org/view/6THY.cif	6THY	2020-01-29	0	0	0	0
https://files.rcsb.org/view/6TKV.cif	6TKV	2020-01-29	0	0	0	0
https://files.rcsb.org/view/6JBU.cif	6JBU	2020-01-29	1	0	0	0
https://files.rcsb.org/view/6JBF.cif	6JBF	2020-01-29	0	0	0	0
https://files.rcsb.org/view/6JBG.cif	6JBG	2020-01-29	0	0	0	0
https://files.rcsb.org/view/6KAJ.cif	6KAJ	2020-01-29	1	0	0	0
https://files.rcsb.org/view/6LQW.cif	6LQW	2020-01-29	1	0	0	0
https://files.rcsb.org/view/6UDK.cif	6UDK	2020-01-29	1	0	0	0
https://files.rcsb.org/view/6UDJ.cif	6UDJ	2020-01-29	1	0	0	0
https://files.rcsb.org/view/6U59.cif	6U59	2020-01-29	1	0	0	0
https://files.rcsb.org/view/6NQH.cif	6NQH	2020-01-29	0	0	0	0
https://files.rcsb.org/view/6HZN.cif	6HZN	2020-01-22	1	0	0	0
https://files.rcsb.org/view/6RUA.cif	6RUA	2020-01-22	1	0	0	0
https://files.rcsb.org/view/6TFQ.cif	6TFQ	2020-01-22	0	0	0	0
https://files.rcsb.org/view/6TID.cif	6TID	2020-01-22	0	0	0	0
https://files.rcsb.org/view/6TIG.cif	6TIG	2020-01-22	0	0	0	0
https://files.rcsb.org/view/6KRU.cif	6KRU	2020-01-22	1	0	0	0
https://files.rcsb.org/view/6KRV.cif	6KRV	2020-01-22	1	0	0	0
https://files.rcsb.org/view/6LF7.cif	6LF7	2020-01-22	1	0	0	0
https://files.rcsb.org/view/6NIX.cif	6NIX	2020-01-22	1	0	0	0
https://files.rcsb.org/view/6NYQ.cif	6NYQ	2020-01-22	0	0	0	0
https://files.rcsb.org/view/6USC.cif	6USC	2020-01-22	0	0	0	0
https://files.rcsb.org/view/6NMY.cif	6NMY	2020-01-22	1	0	0	0
https://files.rcsb.org/view/6Q0S.cif	6Q0S	2020-01-22	1	0	0	0
https://files.rcsb.org/view/6Q27.cif	6Q27	2020-01-22	0	0	0	0
https://files.rcsb.org/view/6Q28.cif	6Q28	2020-01-22	0	0	0	0
https://files.rcsb.org/view/6SNW.cif	6SNW	2020-01-15	1	0	0	0
https://files.rcsb.org/view/6T72.cif	6T72	2020-01-15	0	0	0	0
https://files.rcsb.org/view/6TTF.cif	6TTF	2020-01-15	0	0	0	0
https://files.rcsb.org/view/6TTH.cif	6TTH	2020-01-15	0	0	0	0
https://files.rcsb.org/view/6TTI.cif	6TTI	2020-01-15	0	0	0	0
https://files.rcsb.org/view/6TTQ.cif	6TTQ	2020-01-15	0	0	0	0
https://files.rcsb.org/view/6R6V.cif	6R6V	2020-01-15	1	0	0	0
https://files.rcsb.org/view/6R6W.cif	6R6W	2020-01-15	1	0	0	0
https://files.rcsb.org/view/6S9J.cif	6S9J	2020-01-15	1	0	0	0
https://files.rcsb.org/view/6TOS.cif	6TOS	2020-01-15	0	0	0	0
https://files.rcsb.org/view/6TOT.cif	6TOT	2020-01-15	0	0	0	0
https://files.rcsb.org/view/6TR5.cif	6TR5	2020-01-15	1	0	0	0
https://files.rcsb.org/view/6JX7.cif	6JX7	2020-01-15	1	0	0	0
https://files.rcsb.org/view/6IOM.cif	6IOM	2020-01-15	1	0	0	0
https://files.rcsb.org/view/6ION.cif	6ION	2020-01-15	1	0	0	0
https://files.rcsb.org/view/6J3X.cif	6J3X	2020-01-15	0	0	0	0
https://files.rcsb.org/view/6KAN.cif	6KAN	2020-01-15	1	0	0	0
https://files.rcsb.org/view/6KAK.cif	6KAK	2020-01-15	1	0	0	0
https://files.rcsb.org/view/6KAM.cif	6KAM	2020-01-15	1	0	0	0
https://files.rcsb.org/view/6KAL.cif	6KAL	2020-01-15	1	0	0	0
https://files.rcsb.org/view/6L7U.cif	6L7U	2020-01-15	1	0	0	0
https://files.rcsb.org/view/6L7S.cif	6L7S	2020-01-15	1	0	0	0
https://files.rcsb.org/view/6L7T.cif	6L7T	2020-01-15	1	0	0	0
https://files.rcsb.org/view/6UOX.cif	6UOX	2020-01-15	1	0	0	0
https://files.rcsb.org/view/6NLE.cif	6NLE	2020-01-15	0	0	0	0
https://files.rcsb.org/view/6V55.cif	6V55	2020-01-15	1	0	0	0
https://files.rcsb.org/view/6PY2.cif	6PY2	2020-01-15	1	0	0	0
https://files.rcsb.org/view/6RQJ.cif	6RQJ	2020-01-08	1	0	0	0
https://files.rcsb.org/view/6TSK.cif	6TSK	2020-01-08	0	0	0	0
https://files.rcsb.org/view/6TR6.cif	6TR6	2020-01-08	1	0	0	0
https://files.rcsb.org/view/6TR7.cif	6TR7	2020-01-08	1	0	0	0
https://files.rcsb.org/view/6TRF.cif	6TRF	2020-01-08	1	0	0	0
https://files.rcsb.org/view/6TRT.cif	6TRT	2020-01-08	1	0	0	0
https://files.rcsb.org/view/6TS2.cif	6TS2	2020-01-08	1	0	0	0
https://files.rcsb.org/view/6PQO.cif	6PQO	2020-01-08	0	0	0	0
https://files.rcsb.org/view/6PQP.cif	6PQP	2020-01-08	0	0	0	0
https://files.rcsb.org/view/6ULL.cif	6ULL	2020-01-08	0	0	0	0
https://files.rcsb.org/view/6T2H.cif	6T2H	2020-01-01	1	0	0	0
https://files.rcsb.org/view/6T2K.cif	6T2K	2020-01-01	1	0	0	0
https://files.rcsb.org/view/6T75.cif	6T75	2020-01-01	0	0	0	0
https://files.rcsb.org/view/6TO7.cif	6TO7	2020-01-01	0	0	0	0
https://files.rcsb.org/view/6TOD.cif	6TOD	2020-01-01	0	0	0	0
https://files.rcsb.org/view/6TP3.cif	6TP3	2020-01-01	0	0	0	0
https://files.rcsb.org/view/6TP4.cif	6TP4	2020-01-01	0	0	0	0
https://files.rcsb.org/view/6TP6.cif	6TP6	2020-01-01	0	0	0	0
https://files.rcsb.org/view/6TQ4.cif	6TQ4	2020-01-01	0	0	0	0
https://files.rcsb.org/view/6TQ6.cif	6TQ6	2020-01-01	0	0	0	0
https://files.rcsb.org/view/6TQ7.cif	6TQ7	2020-01-01	0	0	0	0
https://files.rcsb.org/view/6TQ9.cif	6TQ9	2020-01-01	0	0	0	0
https://files.rcsb.org/view/6J0T.cif	6J0T	2020-01-01	1	0	0	0
https://files.rcsb.org/view/6KLG.cif	6KLG	2020-01-01	1	0	0	0
https://files.rcsb.org/view/6KLI.cif	6KLI	2020-01-01	1	0	0	0
https://files.rcsb.org/view/6KLJ.cif	6KLJ	2020-01-01	1	0	0	0
https://files.rcsb.org/view/6UZ3.cif	6UZ3	2020-01-01	1	0	0	0
https://files.rcsb.org/view/6UZ0.cif	6UZ0	2020-01-01	1	0	0	0
https://files.rcsb.org/view/6U6V.cif	6U6V	2020-01-01	1	0	0	0
https://files.rcsb.org/view/6UQC.cif	6UQC	2020-01-01	1	0	0	0
https://files.rcsb.org/view/6RHE.cif	6RHE	2019-12-25	0	0	1	0
https://files.rcsb.org/view/6S22.cif	6S22	2019-12-25	1	1	0	0
https://files.rcsb.org/view/6S24.cif	6S24	2019-12-25	1	1	0	0
https://files.rcsb.org/view/6SEK.cif	6SEK	2019-12-25	0	0	0	0
https://files.rcsb.org/view/6JWI.cif	6JWI	2019-12-25	0	0	0	0
https://files.rcsb.org/view/6K0N.cif	6K0N	2019-12-25	0	0	0	0
https://files.rcsb.org/view/6K0P.cif	6K0P	2019-12-25	0	0	0	0
https://files.rcsb.org/view/6K0Q.cif	6K0Q	2019-12-25	0	0	0	0
https://files.rcsb.org/view/6K0S.cif	6K0S	2019-12-25	0	0	0	0
https://files.rcsb.org/view/6K0U.cif	6K0U	2019-12-25	0	0	0	0
https://files.rcsb.org/view/6K0V.cif	6K0V	2019-12-25	0	0	0	0
https://files.rcsb.org/view/6KTK.cif	6KTK	2019-12-25	0	0	0	0
https://files.rcsb.org/view/6LAQ.cif	6LAQ	2019-12-25	1	0	0	0
https://files.rcsb.org/view/6V22.cif	6V22	2019-12-25	1	0	0	0
https://files.rcsb.org/view/6V35.cif	6V35	2019-12-25	1	0	0	0
https://files.rcsb.org/view/6S7O.cif	6S7O	2019-12-18	1	0	0	0
https://files.rcsb.org/view/6S7T.cif	6S7T	2019-12-18	1	0	0	0
https://files.rcsb.org/view/6RQX.cif	6RQX	2019-12-18	1	0	0	0
https://files.rcsb.org/view/6RYF.cif	6RYF	2019-12-18	1	0	0	0
https://files.rcsb.org/view/6THB.cif	6THB	2019-12-18	1	0	0	0
https://files.rcsb.org/view/6THG.cif	6THG	2019-12-18	1	0	0	0
https://files.rcsb.org/view/6KZO.cif	6KZO	2019-12-18	1	0	0	0
https://files.rcsb.org/view/6KZP.cif	6KZP	2019-12-18	1	0	0	0
https://files.rcsb.org/view/6IYG.cif	6IYG	2019-12-18	0	0	0	0
https://files.rcsb.org/view/6UM5.cif	6UM5	2019-12-18	1	0	0	0
https://files.rcsb.org/view/6UM6.cif	6UM6	2019-12-18	1	0	0	0
https://files.rcsb.org/view/6UM7.cif	6UM7	2019-12-18	1	0	0	0
https://files.rcsb.org/view/6M8P.cif	6M8P	2019-12-18	1	0	0	0
https://files.rcsb.org/view/6MGQ.cif	6MGQ	2019-12-18	1	0	0	0
https://files.rcsb.org/view/6EA4.cif	6EA4	2019-12-18	1	0	0	0
https://files.rcsb.org/view/6MWR.cif	6MWR	2019-12-18	1	0	0	0
https://files.rcsb.org/view/6PDX.cif	6PDX	2019-12-18	1	0	0	0
https://files.rcsb.org/view/6PXQ.cif	6PXQ	2019-12-18	1	0	0	0
https://files.rcsb.org/view/6Q0H.cif	6Q0H	2019-12-18	1	0	0	0
https://files.rcsb.org/view/6Q0I.cif	6Q0I	2019-12-18	1	0	0	0
https://files.rcsb.org/view/6Q0L.cif	6Q0L	2019-12-18	1	0	0	0
https://files.rcsb.org/view/6Q0O.cif	6Q0O	2019-12-18	1	0	0	0
https://files.rcsb.org/view/6Q18.cif	6Q18	2019-12-18	1	0	0	0
https://files.rcsb.org/view/6U3M.cif	6U3M	2019-12-18	1	0	0	0
https://files.rcsb.org/view/6U3N.cif	6U3N	2019-12-18	0	0	0	0
https://files.rcsb.org/view/6U3O.cif	6U3O	2019-12-18	1	0	0	0
https://files.rcsb.org/view/6UG7.cif	6UG7	2019-12-18	0	0	0	0
https://files.rcsb.org/view/6UG8.cif	6UG8	2019-12-18	0	0	0	0
https://files.rcsb.org/view/6UG9.cif	6UG9	2019-12-18	0	0	0	0
https://files.rcsb.org/view/6R2W.cif	6R2W	2019-12-11	0	1	0	0
https://files.rcsb.org/view/6SZ6.cif	6SZ6	2019-12-11	1	0	0	0
https://files.rcsb.org/view/6JQF.cif	6JQF	2019-12-11	0	0	0	0
https://files.rcsb.org/view/6LF3.cif	6LF3	2019-12-11	0	0	0	0
https://files.rcsb.org/view/6Q04.cif	6Q04	2019-12-11	1	0	0	0
https://files.rcsb.org/view/6Q05.cif	6Q05	2019-12-11	1	0	0	0
https://files.rcsb.org/view/6Q06.cif	6Q06	2019-12-11	1	0	0	0
https://files.rcsb.org/view/6Q07.cif	6Q07	2019-12-11	1	0	0	0
https://files.rcsb.org/view/6U0L.cif	6U0L	2019-12-11	1	0	0	0
https://files.rcsb.org/view/6U0N.cif	6U0N	2019-12-11	1	0	0	0
https://files.rcsb.org/view/6NAJ.cif	6NAJ	2019-12-11	1	0	0	0
https://files.rcsb.org/view/6NAE.cif	6NAE	2019-12-11	1	0	0	0
https://files.rcsb.org/view/6OM1.cif	6OM1	2019-12-11	1	0	0	0
https://files.rcsb.org/view/6OM2.cif	6OM2	2019-12-11	1	0	0	0
https://files.rcsb.org/view/6P57.cif	6P57	2019-12-11	1	0	0	0
https://files.rcsb.org/view/6PPG.cif	6PPG	2019-12-11	1	0	0	0
https://files.rcsb.org/view/6UTN.cif	6UTN	2019-12-11	0	0	0	0
https://files.rcsb.org/view/6UTO.cif	6UTO	2019-12-11	0	0	0	0
https://files.rcsb.org/view/6V1C.cif	6V1C	2019-12-11	0	0	0	0
https://files.rcsb.org/view/6JBR.cif	6JBR	2019-12-04	0	0	0	0
https://files.rcsb.org/view/6L8Q.cif	6L8Q	2019-12-04	1	0	0	0
https://files.rcsb.org/view/6LCO.cif	6LCO	2019-12-04	1	0	0	0
https://files.rcsb.org/view/6PZW.cif	6PZW	2019-12-04	1	0	0	0
https://files.rcsb.org/view/6PZZ.cif	6PZZ	2019-12-04	1	0	0	0
https://files.rcsb.org/view/6PZY.cif	6PZY	2019-12-04	1	0	0	0
https://files.rcsb.org/view/6U02.cif	6U02	2019-12-04	1	0	0	0
https://files.rcsb.org/view/6U5S.cif	6U5S	2019-12-04	1	0	0	0
https://files.rcsb.org/view/6U6I.cif	6U6I	2019-12-04	1	0	0	0
https://files.rcsb.org/view/6ECH.cif	6ECH	2019-12-04	0	0	0	0
https://files.rcsb.org/view/6ECK.cif	6ECK	2019-12-04	0	0	0	0
https://files.rcsb.org/view/6UQR.cif	6UQR	2019-12-04	1	0	0	0
https://files.rcsb.org/view/6OB5.cif	6OB5	2019-12-04	0	0	0	0
https://files.rcsb.org/view/6PZE.cif	6PZE	2019-12-04	1	0	0	0
https://files.rcsb.org/view/6PZD.cif	6PZD	2019-12-04	1	0	0	0
https://files.rcsb.org/view/6PZF.cif	6PZF	2019-12-04	1	0	0	0
https://files.rcsb.org/view/6GIT.cif	6GIT	2019-11-27	1	0	0	0
https://files.rcsb.org/view/6GIZ.cif	6GIZ	2019-11-27	1	0	0	0
https://files.rcsb.org/view/6GJ2.cif	6GJ2	2019-11-27	1	0	0	0
https://files.rcsb.org/view/6GJ9.cif	6GJ9	2019-11-27	1	0	0	0
https://files.rcsb.org/view/6GJA.cif	6GJA	2019-11-27	1	0	0	0
https://files.rcsb.org/view/6I8W.cif	6I8W	2019-11-27	0	0	0	0
https://files.rcsb.org/view/6Q9N.cif	6Q9N	2019-11-27	0	0	0	0
https://files.rcsb.org/view/6ROT.cif	6ROT	2019-11-27	1	0	0	0
https://files.rcsb.org/view/6SYR.cif	6SYR	2019-11-27	0	0	0	0
https://files.rcsb.org/view/6SYU.cif	6SYU	2019-11-27	0	0	0	0
https://files.rcsb.org/view/6SYV.cif	6SYV	2019-11-27	0	0	0	0
https://files.rcsb.org/view/6SZ4.cif	6SZ4	2019-11-27	0	0	0	0
https://files.rcsb.org/view/6T0I.cif	6T0I	2019-11-27	0	0	0	0
https://files.rcsb.org/view/6SZO.cif	6SZO	2019-11-27	0	0	0	0
https://files.rcsb.org/view/6T0E.cif	6T0E	2019-11-27	0	0	0	0
https://files.rcsb.org/view/6T3F.cif	6T3F	2019-11-27	1	0	0	0
https://files.rcsb.org/view/6ICW.cif	6ICW	2019-11-27	1	0	0	0
https://files.rcsb.org/view/6ICX.cif	6ICX	2019-11-27	1	0	0	0
https://files.rcsb.org/view/6ICY.cif	6ICY	2019-11-27	1	0	0	0
https://files.rcsb.org/view/6ID3.cif	6ID3	2019-11-27	1	0	0	0
https://files.rcsb.org/view/6ID9.cif	6ID9	2019-11-27	1	0	0	0
https://files.rcsb.org/view/6ID5.cif	6ID5	2019-11-27	1	0	0	0
https://files.rcsb.org/view/6ID8.cif	6ID8	2019-11-27	1	0	0	0
https://files.rcsb.org/view/6IDA.cif	6IDA	2019-11-27	1	0	0	0
https://files.rcsb.org/view/6IDZ.cif	6IDZ	2019-11-27	1	0	0	0
https://files.rcsb.org/view/6IDB.cif	6IDB	2019-11-27	1	0	0	0
https://files.rcsb.org/view/6IDD.cif	6IDD	2019-11-27	1	0	0	0
https://files.rcsb.org/view/6PD4.cif	6PD4	2019-11-27	1	0	0	0
https://files.rcsb.org/view/6PDL.cif	6PDL	2019-11-27	1	0	0	0
https://files.rcsb.org/view/6PW1.cif	6PW1	2019-11-27	0	0	0	0
https://files.rcsb.org/view/6PW0.cif	6PW0	2019-11-27	0	0	0	0
https://files.rcsb.org/view/6T9N.cif	6T9N	2019-11-20	1	0	0	0
https://files.rcsb.org/view/6T9O.cif	6T9O	2019-11-20	1	0	0	0
https://files.rcsb.org/view/6HGO.cif	6HGO	2019-11-20	1	0	0	0
https://files.rcsb.org/view/6I03.cif	6I03	2019-11-20	0	0	0	0
https://files.rcsb.org/view/6I0W.cif	6I0W	2019-11-20	0	0	0	0
https://files.rcsb.org/view/6I2H.cif	6I2H	2019-11-20	0	0	0	0
https://files.rcsb.org/view/6I1U.cif	6I1U	2019-11-20	0	0	0	0
https://files.rcsb.org/view/6I2F.cif	6I2F	2019-11-20	0	0	0	0
https://files.rcsb.org/view/6I51.cif	6I51	2019-11-20	1	0	0	0
https://files.rcsb.org/view/6SGF.cif	6SGF	2019-11-20	0	0	0	0
https://files.rcsb.org/view/6T6C.cif	6T6C	2019-11-20	0	0	0	0
https://files.rcsb.org/view/6IS5.cif	6IS5	2019-11-20	0	0	0	0
https://files.rcsb.org/view/6JXG.cif	6JXG	2019-11-20	1	1	0	0
https://files.rcsb.org/view/6L9E.cif	6L9E	2019-11-20	1	0	0	0
https://files.rcsb.org/view/6P62.cif	6P62	2019-11-20	1	0	0	0
https://files.rcsb.org/view/6P65.cif	6P65	2019-11-20	1	0	0	0
https://files.rcsb.org/view/6O8D.cif	6O8D	2019-11-20	1	0	0	0
https://files.rcsb.org/view/6OJK.cif	6OJK	2019-11-20	0	0	0	0
https://files.rcsb.org/view/6OJL.cif	6OJL	2019-11-20	0	0	0	0
https://files.rcsb.org/view/6P8M.cif	6P8M	2019-11-20	1	0	0	0
https://files.rcsb.org/view/6P8N.cif	6P8N	2019-11-20	1	0	0	0
https://files.rcsb.org/view/6TZC.cif	6TZC	2019-11-20	0	0	0	0
https://files.rcsb.org/view/6I1Q.cif	6I1Q	2019-11-13	1	0	0	0
https://files.rcsb.org/view/6IBH.cif	6IBH	2019-11-13	1	0	0	0
https://files.rcsb.org/view/6IBI.cif	6IBI	2019-11-13	1	0	0	0
https://files.rcsb.org/view/6I09.cif	6I09	2019-11-13	0	0	0	0
https://files.rcsb.org/view/6I0A.cif	6I0A	2019-11-13	0	0	0	0
https://files.rcsb.org/view/6I0N.cif	6I0N	2019-11-13	0	0	0	0
https://files.rcsb.org/view/6I1T.cif	6I1T	2019-11-13	1	0	0	0
https://files.rcsb.org/view/6IBJ.cif	6IBJ	2019-11-13	1	0	0	0
https://files.rcsb.org/view/6Q67.cif	6Q67	2019-11-13	0	0	0	0
https://files.rcsb.org/view/6Q68.cif	6Q68	2019-11-13	0	0	0	0
https://files.rcsb.org/view/6RUX.cif	6RUX	2019-11-13	0	0	0	0
https://files.rcsb.org/view/6S3T.cif	6S3T	2019-11-13	0	0	0	0
https://files.rcsb.org/view/6RYV.cif	6RYV	2019-11-13	1	0	0	0
https://files.rcsb.org/view/6RYX.cif	6RYX	2019-11-13	1	0	0	0
https://files.rcsb.org/view/6S1Y.cif	6S1Y	2019-11-13	1	0	0	0
https://files.rcsb.org/view/6S1Z.cif	6S1Z	2019-11-13	1	0	0	0
https://files.rcsb.org/view/6STX.cif	6STX	2019-11-13	1	0	0	0
https://files.rcsb.org/view/6JT6.cif	6JT6	2019-11-13	1	0	0	0
https://files.rcsb.org/view/6K8P.cif	6K8P	2019-11-13	0	0	0	0
https://files.rcsb.org/view/6U7H.cif	6U7H	2019-11-13	1	0	0	0
https://files.rcsb.org/view/6MJO.cif	6MJO	2019-11-13	1	0	0	0
https://files.rcsb.org/view/6PCX.cif	6PCX	2019-11-13	1	0	0	0
https://files.rcsb.org/view/6PD3.cif	6PD3	2019-11-13	1	0	0	0
https://files.rcsb.org/view/6PD5.cif	6PD5	2019-11-13	1	0	0	0
https://files.rcsb.org/view/6PD6.cif	6PD6	2019-11-13	1	0	0	0
https://files.rcsb.org/view/6U7F.cif	6U7F	2019-11-13	1	0	0	0
https://files.rcsb.org/view/6U7G.cif	6U7G	2019-11-13	1	0	0	0
https://files.rcsb.org/view/6U7E.cif	6U7E	2019-11-13	1	0	0	0
https://files.rcsb.org/view/6UGW.cif	6UGW	2019-11-13	1	0	0	0
https://files.rcsb.org/view/6UGX.cif	6UGX	2019-11-13	1	0	0	0
https://files.rcsb.org/view/6UGY.cif	6UGY	2019-11-13	1	0	0	0
https://files.rcsb.org/view/6UUI.cif	6UUI	2019-11-13	0	0	0	0
https://files.rcsb.org/view/6SNC.cif	6SNC	2019-11-06	1	0	0	0
https://files.rcsb.org/view/6QQM.cif	6QQM	2019-11-06	0	0	0	0
https://files.rcsb.org/view/6SND.cif	6SND	2019-11-06	1	0	0	0
https://files.rcsb.org/view/6SNE.cif	6SNE	2019-11-06	1	0	0	0
https://files.rcsb.org/view/6RWF.cif	6RWF	2019-11-06	1	0	0	0
https://files.rcsb.org/view/6S00.cif	6S00	2019-11-06	0	0	0	0
https://files.rcsb.org/view/6S04.cif	6S04	2019-11-06	0	0	0	0
https://files.rcsb.org/view/6S0E.cif	6S0E	2019-11-06	0	0	0	0
https://files.rcsb.org/view/6S0F.cif	6S0F	2019-11-06	0	0	0	0
https://files.rcsb.org/view/6SOY.cif	6SOY	2019-11-06	1	0	0	0
https://files.rcsb.org/view/6SOZ.cif	6SOZ	2019-11-06	1	0	0	0
https://files.rcsb.org/view/6SU8.cif	6SU8	2019-11-06	1	0	0	0
https://files.rcsb.org/view/6J15.cif	6J15	2019-11-06	1	0	0	0
https://files.rcsb.org/view/6JT5.cif	6JT5	2019-11-06	1	0	0	0
https://files.rcsb.org/view/6JWF.cif	6JWF	2019-11-06	1	0	0	0
https://files.rcsb.org/view/6L4F.cif	6L4F	2019-11-06	1	0	0	0
https://files.rcsb.org/view/6L5G.cif	6L5G	2019-11-06	1	0	0	0
https://files.rcsb.org/view/6DFH.cif	6DFH	2019-11-06	1	0	0	0
https://files.rcsb.org/view/6DFG.cif	6DFG	2019-11-06	1	0	0	0
https://files.rcsb.org/view/6MP6.cif	6MP6	2019-11-06	1	0	0	0
https://files.rcsb.org/view/6MPB.cif	6MPB	2019-11-06	1	0	0	0
https://files.rcsb.org/view/6NF5.cif	6NF5	2019-11-06	1	0	0	0
https://files.rcsb.org/view/6NFC.cif	6NFC	2019-11-06	1	0	0	0
https://files.rcsb.org/view/6HXD.cif	6HXD	2019-10-30	0	0	0	0
https://files.rcsb.org/view/6IN5.cif	6IN5	2019-10-30	0	0	0	0
https://files.rcsb.org/view/6J9W.cif	6J9W	2019-10-30	0	0	0	0
https://files.rcsb.org/view/6JAD.cif	6JAD	2019-10-30	0	0	0	0
https://files.rcsb.org/view/6JAG.cif	6JAG	2019-10-30	0	0	0	0
https://files.rcsb.org/view/6J9Y.cif	6J9Y	2019-10-30	0	0	0	0
https://files.rcsb.org/view/6JAH.cif	6JAH	2019-10-30	0	0	0	0
https://files.rcsb.org/view/6JAN.cif	6JAN	2019-10-30	0	0	0	0
https://files.rcsb.org/view/6JAI.cif	6JAI	2019-10-30	0	0	0	0
https://files.rcsb.org/view/6JAM.cif	6JAM	2019-10-30	0	0	0	0
https://files.rcsb.org/view/6JAQ.cif	6JAQ	2019-10-30	0	0	0	0
https://files.rcsb.org/view/6JAO.cif	6JAO	2019-10-30	0	0	0	0
https://files.rcsb.org/view/6JAP.cif	6JAP	2019-10-30	0	0	0	0
https://files.rcsb.org/view/6JAR.cif	6JAR	2019-10-30	0	0	0	0
https://files.rcsb.org/view/6JAZ.cif	6JAZ	2019-10-30	0	0	0	0
https://files.rcsb.org/view/6JB0.cif	6JB0	2019-10-30	0	0	0	0
https://files.rcsb.org/view/6JB4.cif	6JB4	2019-10-30	0	0	0	0
https://files.rcsb.org/view/6JBA.cif	6JBA	2019-10-30	0	0	0	0
https://files.rcsb.org/view/6JBB.cif	6JBB	2019-10-30	0	0	0	0
https://files.rcsb.org/view/6JBE.cif	6JBE	2019-10-30	0	0	0	0
https://files.rcsb.org/view/6JJP.cif	6JJP	2019-10-30	1	0	0	0
https://files.rcsb.org/view/6JPH.cif	6JPH	2019-10-30	0	0	0	0
https://files.rcsb.org/view/6JPN.cif	6JPN	2019-10-30	0	0	0	0
https://files.rcsb.org/view/6KCJ.cif	6KCJ	2019-10-30	1	0	0	0
https://files.rcsb.org/view/6L2J.cif	6L2J	2019-10-30	1	0	0	0
https://files.rcsb.org/view/6L41.cif	6L41	2019-10-30	1	0	0	0
https://files.rcsb.org/view/6MVJ.cif	6MVJ	2019-10-30	0	0	0	0
https://files.rcsb.org/view/6OUS.cif	6OUS	2019-10-30	1	0	0	0
https://files.rcsb.org/view/6TZB.cif	6TZB	2019-10-30	1	0	0	0
https://files.rcsb.org/view/6HSX.cif	6HSX	2019-10-23	1	0	0	0
https://files.rcsb.org/view/6SAV.cif	6SAV	2019-10-23	1	0	0	0
https://files.rcsb.org/view/6SAU.cif	6SAU	2019-10-23	0	0	0	0
https://files.rcsb.org/view/6SAO.cif	6SAO	2019-10-23	1	0	0	0
https://files.rcsb.org/view/6SAZ.cif	6SAZ	2019-10-23	1	0	0	0
https://files.rcsb.org/view/6KKR.cif	6KKR	2019-10-23	1	0	0	0
https://files.rcsb.org/view/6KKT.cif	6KKT	2019-10-23	1	0	0	0
https://files.rcsb.org/view/6KKU.cif	6KKU	2019-10-23	1	0	0	0
https://files.rcsb.org/view/6L32.cif	6L32	2019-10-23	1	0	0	0
https://files.rcsb.org/view/6L3E.cif	6L3E	2019-10-23	0	0	0	0
https://files.rcsb.org/view/6U9V.cif	6U9V	2019-10-23	1	0	0	0
https://files.rcsb.org/view/6U9W.cif	6U9W	2019-10-23	1	0	0	0
https://files.rcsb.org/view/6MSL.cif	6MSL	2019-10-23	1	0	0	0
https://files.rcsb.org/view/6MSU.cif	6MSU	2019-10-23	1	0	0	0
https://files.rcsb.org/view/6MVL.cif	6MVL	2019-10-23	1	0	0	0
https://files.rcsb.org/view/6O9E.cif	6O9E	2019-10-23	0	0	0	0
https://files.rcsb.org/view/6ONE.cif	6ONE	2019-10-23	1	0	0	0
https://files.rcsb.org/view/6ONF.cif	6ONF	2019-10-23	1	0	0	0
https://files.rcsb.org/view/6ONH.cif	6ONH	2019-10-23	1	0	0	0
https://files.rcsb.org/view/6ONV.cif	6ONV	2019-10-23	1	0	0	0
https://files.rcsb.org/view/6P9N.cif	6P9N	2019-10-23	1	0	0	0
https://files.rcsb.org/view/6Q1Z.cif	6Q1Z	2019-10-23	1	0	0	0
https://files.rcsb.org/view/6Q20.cif	6Q20	2019-10-23	1	0	0	0
https://files.rcsb.org/view/6Q23.cif	6Q23	2019-10-23	1	0	0	0
https://files.rcsb.org/view/6Q40.cif	6Q40	2019-10-16	0	0	0	0
https://files.rcsb.org/view/6IJT.cif	6IJT	2019-10-16	0	0	0	0
https://files.rcsb.org/view/6JLJ.cif	6JLJ	2019-10-16	0	0	0	0
https://files.rcsb.org/view/6JLK.cif	6JLK	2019-10-16	0	0	0	0
https://files.rcsb.org/view/6JLL.cif	6JLL	2019-10-16	0	0	0	0
https://files.rcsb.org/view/6JLM.cif	6JLM	2019-10-16	0	0	0	0
https://files.rcsb.org/view/6JLN.cif	6JLN	2019-10-16	0	0	0	0
https://files.rcsb.org/view/6JLO.cif	6JLO	2019-10-16	0	0	0	0
https://files.rcsb.org/view/6JLP.cif	6JLP	2019-10-16	0	0	0	0
https://files.rcsb.org/view/6KY7.cif	6KY7	2019-10-16	1	0	0	0
https://files.rcsb.org/view/6L0Z.cif	6L0Z	2019-10-16	0	0	0	0
https://files.rcsb.org/view/6MYR.cif	6MYR	2019-10-16	0	0	0	0
https://files.rcsb.org/view/6P2S.cif	6P2S	2019-10-16	0	0	0	0
https://files.rcsb.org/view/6RMG.cif	6RMG	2019-10-09	1	0	0	0
https://files.rcsb.org/view/6HQX.cif	6HQX	2019-10-09	0	0	0	0
https://files.rcsb.org/view/6HR3.cif	6HR3	2019-10-09	0	0	0	0
https://files.rcsb.org/view/6IBK.cif	6IBK	2019-10-09	1	0	0	0
https://files.rcsb.org/view/6IBM.cif	6IBM	2019-10-09	1	0	0	0
https://files.rcsb.org/view/6IBR.cif	6IBR	2019-10-09	1	0	0	0
https://files.rcsb.org/view/6IBT.cif	6IBT	2019-10-09	1	0	0	0
https://files.rcsb.org/view/6RJM.cif	6RJM	2019-10-09	0	0	0	0
https://files.rcsb.org/view/6RJO.cif	6RJO	2019-10-09	0	0	0	0
https://files.rcsb.org/view/6RK2.cif	6RK2	2019-10-09	0	0	0	0
https://files.rcsb.org/view/6SG8.cif	6SG8	2019-10-09	1	0	0	0
https://files.rcsb.org/view/6RYM.cif	6RYM	2019-10-09	0	0	0	0
https://files.rcsb.org/view/6RYN.cif	6RYN	2019-10-09	0	0	0	0
https://files.rcsb.org/view/6IIG.cif	6IIG	2019-10-09	0	0	0	0
https://files.rcsb.org/view/6K2N.cif	6K2N	2019-10-09	0	0	0	0
https://files.rcsb.org/view/6K2O.cif	6K2O	2019-10-09	0	0	0	0
https://files.rcsb.org/view/6PZ8.cif	6PZ8	2019-10-09	1	0	0	0
https://files.rcsb.org/view/6TYS.cif	6TYS	2019-10-09	1	0	0	0
https://files.rcsb.org/view/6QD7.cif	6QD7	2019-10-02	1	0	0	0
https://files.rcsb.org/view/6QD8.cif	6QD8	2019-10-02	1	0	0	0
https://files.rcsb.org/view/6RVD.cif	6RVD	2019-10-02	1	0	0	0
https://files.rcsb.org/view/6I3J.cif	6I3J	2019-10-02	1	0	0	0
https://files.rcsb.org/view/6I3L.cif	6I3L	2019-10-02	1	0	0	0
https://files.rcsb.org/view/6I3K.cif	6I3K	2019-10-02	1	0	0	0
https://files.rcsb.org/view/6QNB.cif	6QNB	2019-10-02	0	0	0	0
https://files.rcsb.org/view/6QNC.cif	6QNC	2019-10-02	0	0	0	0
https://files.rcsb.org/view/6QNI.cif	6QNI	2019-10-02	0	0	0	0
https://files.rcsb.org/view/6QNJ.cif	6QNJ	2019-10-02	0	0	0	0
https://files.rcsb.org/view/6QND.cif	6QND	2019-10-02	0	0	0	0
https://files.rcsb.org/view/6RNB.cif	6RNB	2019-10-02	0	0	0	0
https://files.rcsb.org/view/6RNC.cif	6RNC	2019-10-02	0	0	0	0
https://files.rcsb.org/view/6RND.cif	6RND	2019-10-02	0	0	0	0
https://files.rcsb.org/view/6RNF.cif	6RNF	2019-10-02	0	0	0	0
https://files.rcsb.org/view/6RTW.cif	6RTW	2019-10-02	1	0	0	0
https://files.rcsb.org/view/6RTY.cif	6RTY	2019-10-02	1	0	0	0
https://files.rcsb.org/view/6RTX.cif	6RTX	2019-10-02	1	0	0	0
https://files.rcsb.org/view/6RVC.cif	6RVC	2019-10-02	1	0	0	0
https://files.rcsb.org/view/6KPM.cif	6KPM	2019-10-02	0	0	0	0
https://files.rcsb.org/view/6KPN.cif	6KPN	2019-10-02	0	0	0	0
https://files.rcsb.org/view/6KPO.cif	6KPO	2019-10-02	1	0	0	0
https://files.rcsb.org/view/6Q2J.cif	6Q2J	2019-10-02	1	0	0	0
https://files.rcsb.org/view/6Q2O.cif	6Q2O	2019-10-02	1	0	0	0
https://files.rcsb.org/view/6Q2R.cif	6Q2R	2019-10-02	1	0	0	0
https://files.rcsb.org/view/6Q2S.cif	6Q2S	2019-10-02	1	0	0	0
https://files.rcsb.org/view/6UDA.cif	6UDA	2019-10-02	0	0	0	0
https://files.rcsb.org/view/6MSS.cif	6MSS	2019-10-02	1	0	0	0
https://files.rcsb.org/view/6MRV.cif	6MRV	2019-10-02	0	0	0	0
https://files.rcsb.org/view/6MYV.cif	6MYV	2019-10-02	0	0	0	0
https://files.rcsb.org/view/6N4W.cif	6N4W	2019-10-02	0	0	0	0
https://files.rcsb.org/view/6N4Z.cif	6N4Z	2019-10-02	0	0	0	0
https://files.rcsb.org/view/6OFR.cif	6OFR	2019-10-02	0	0	0	0
https://files.rcsb.org/view/6PHV.cif	6PHV	2019-10-02	0	0	0	0
https://files.rcsb.org/view/6PHW.cif	6PHW	2019-10-02	0	0	0	0
https://files.rcsb.org/view/6PHX.cif	6PHX	2019-10-02	0	0	0	0
https://files.rcsb.org/view/6PHY.cif	6PHY	2019-10-02	0	0	0	0
https://files.rcsb.org/view/6PI0.cif	6PI0	2019-10-02	0	0	0	0
https://files.rcsb.org/view/6PQL.cif	6PQL	2019-10-02	0	0	0	0
https://files.rcsb.org/view/6PRG.cif	6PRG	2019-10-02	0	0	0	0
https://files.rcsb.org/view/6PRE.cif	6PRE	2019-10-02	0	0	0	0
https://files.rcsb.org/view/6TYB.cif	6TYB	2019-10-02	1	0	0	0
https://files.rcsb.org/view/6GWE.cif	6GWE	2019-09-25	0	0	0	0
https://files.rcsb.org/view/6Q4Z.cif	6Q4Z	2019-09-25	0	0	0	0
https://files.rcsb.org/view/6R4M.cif	6R4M	2019-09-25	1	0	0	0
https://files.rcsb.org/view/6R4N.cif	6R4N	2019-09-25	1	0	0	0
https://files.rcsb.org/view/6R4L.cif	6R4L	2019-09-25	1	0	0	0
https://files.rcsb.org/view/6S5A.cif	6S5A	2019-09-25	1	0	0	0
https://files.rcsb.org/view/6S8U.cif	6S8U	2019-09-25	1	0	0	0
https://files.rcsb.org/view/6SH2.cif	6SH2	2019-09-25	1	0	0	0
https://files.rcsb.org/view/6SH1.cif	6SH1	2019-09-25	1	0	0	0
https://files.rcsb.org/view/6IFJ.cif	6IFJ	2019-09-25	1	0	0	0
https://files.rcsb.org/view/6IFB.cif	6IFB	2019-09-25	0	0	0	0
https://files.rcsb.org/view/6K5J.cif	6K5J	2019-09-25	0	0	0	0
https://files.rcsb.org/view/6PSY.cif	6PSY	2019-09-25	1	0	0	0
https://files.rcsb.org/view/6PSX.cif	6PSX	2019-09-25	1	0	0	0
https://files.rcsb.org/view/6U23.cif	6U23	2019-09-25	1	0	0	0
https://files.rcsb.org/view/6U2J.cif	6U2J	2019-09-25	1	0	0	0
https://files.rcsb.org/view/6U2K.cif	6U2K	2019-09-25	1	0	0	0
https://files.rcsb.org/view/6U2L.cif	6U2L	2019-09-25	1	0	0	0
https://files.rcsb.org/view/6U2W.cif	6U2W	2019-09-25	1	0	0	0
https://files.rcsb.org/view/6MK0.cif	6MK0	2019-09-25	1	0	0	0
https://files.rcsb.org/view/6MFJ.cif	6MFJ	2019-09-25	1	0	0	0
https://files.rcsb.org/view/6MG7.cif	6MG7	2019-09-25	1	0	0	0
https://files.rcsb.org/view/6PXH.cif	6PXH	2019-09-25	1	0	0	0
https://files.rcsb.org/view/6P72.cif	6P72	2019-09-25	1	0	0	0
https://files.rcsb.org/view/6P7S.cif	6P7S	2019-09-25	1	0	0	0
https://files.rcsb.org/view/6P7Y.cif	6P7Y	2019-09-25	1	0	0	0
https://files.rcsb.org/view/6PSM.cif	6PSM	2019-09-25	0	0	0	0
https://files.rcsb.org/view/6PSO.cif	6PSO	2019-09-25	0	0	0	0
https://files.rcsb.org/view/6PT6.cif	6PT6	2019-09-25	0	0	0	0
https://files.rcsb.org/view/6PT9.cif	6PT9	2019-09-25	0	0	0	0
https://files.rcsb.org/view/6PTK.cif	6PTK	2019-09-25	0	0	0	0
https://files.rcsb.org/view/6PXU.cif	6PXU	2019-09-25	0	1	0	0
https://files.rcsb.org/view/6FWG.cif	6FWG	2019-09-18	0	0	0	0
https://files.rcsb.org/view/6FWI.cif	6FWI	2019-09-18	0	0	0	0
https://files.rcsb.org/view/6FWJ.cif	6FWJ	2019-09-18	0	0	0	0
https://files.rcsb.org/view/6FWL.cif	6FWL	2019-09-18	0	0	0	0
https://files.rcsb.org/view/6FWM.cif	6FWM	2019-09-18	0	0	0	0
https://files.rcsb.org/view/6FWO.cif	6FWO	2019-09-18	0	0	0	0
https://files.rcsb.org/view/6FWP.cif	6FWP	2019-09-18	0	0	0	0
https://files.rcsb.org/view/6FWQ.cif	6FWQ	2019-09-18	0	0	0	0
https://files.rcsb.org/view/6Q4Y.cif	6Q4Y	2019-09-18	0	0	0	0
https://files.rcsb.org/view/6QU6.cif	6QU6	2019-09-18	0	0	0	0
https://files.rcsb.org/view/6QU8.cif	6QU8	2019-09-18	0	0	0	0
https://files.rcsb.org/view/6J34.cif	6J34	2019-09-18	0	0	0	0
https://files.rcsb.org/view/6J4H.cif	6J4H	2019-09-18	0	0	0	0
https://files.rcsb.org/view/6K7F.cif	6K7F	2019-09-18	0	0	0	0
https://files.rcsb.org/view/6U7K.cif	6U7K	2019-09-18	1	0	0	0
https://files.rcsb.org/view/6MGI.cif	6MGI	2019-09-18	0	0	0	0
https://files.rcsb.org/view/6MFP.cif	6MFP	2019-09-18	1	0	0	0
https://files.rcsb.org/view/6MGA.cif	6MGA	2019-09-18	1	1	0	0
https://files.rcsb.org/view/6MNA.cif	6MNA	2019-09-18	0	0	0	0
https://files.rcsb.org/view/6NTF.cif	6NTF	2019-09-18	1	0	0	0
https://files.rcsb.org/view/6GTB.cif	6GTB	2019-09-11	0	0	0	0
https://files.rcsb.org/view/6HTV.cif	6HTV	2019-09-11	0	0	0	0
https://files.rcsb.org/view/6HH9.cif	6HH9	2019-09-11	0	0	0	0
https://files.rcsb.org/view/6HP0.cif	6HP0	2019-09-11	1	0	0	0
https://files.rcsb.org/view/6QHJ.cif	6QHJ	2019-09-11	1	0	0	0
https://files.rcsb.org/view/6QM3.cif	6QM3	2019-09-11	1	0	0	0
https://files.rcsb.org/view/6QXL.cif	6QXL	2019-09-11	0	0	0	0
https://files.rcsb.org/view/6RS7.cif	6RS7	2019-09-11	1	1	0	0
https://files.rcsb.org/view/6RS6.cif	6RS6	2019-09-11	1	1	0	0
https://files.rcsb.org/view/6RS8.cif	6RS8	2019-09-11	1	1	0	0
https://files.rcsb.org/view/6RS9.cif	6RS9	2019-09-11	1	1	0	0
https://files.rcsb.org/view/6SEA.cif	6SEA	2019-09-11	0	0	0	0
https://files.rcsb.org/view/6SE9.cif	6SE9	2019-09-11	0	0	0	0
https://files.rcsb.org/view/6SEC.cif	6SEC	2019-09-11	0	0	0	0
https://files.rcsb.org/view/6SEB.cif	6SEB	2019-09-11	0	0	0	0
https://files.rcsb.org/view/6SED.cif	6SED	2019-09-11	0	0	0	0
https://files.rcsb.org/view/6INZ.cif	6INZ	2019-09-11	0	0	0	0
https://files.rcsb.org/view/6PV7.cif	6PV7	2019-09-11	1	0	0	0
https://files.rcsb.org/view/6PV8.cif	6PV8	2019-09-11	1	0	0	0
https://files.rcsb.org/view/6MF0.cif	6MF0	2019-09-11	1	0	0	0
https://files.rcsb.org/view/6MF2.cif	6MF2	2019-09-11	1	0	0	0
https://files.rcsb.org/view/6OIL.cif	6OIL	2019-09-11	1	0	0	0
https://files.rcsb.org/view/6P95.cif	6P95	2019-09-11	1	0	0	0
https://files.rcsb.org/view/6PWS.cif	6PWS	2019-09-11	0	0	0	0
https://files.rcsb.org/view/6PWR.cif	6PWR	2019-09-11	0	0	0	0
https://files.rcsb.org/view/6PWT.cif	6PWT	2019-09-11	0	0	0	0
https://files.rcsb.org/view/6U0Z.cif	6U0Z	2019-09-11	0	0	0	0
https://files.rcsb.org/view/6HUR.cif	6HUR	2019-09-04	0	0	0	0
https://files.rcsb.org/view/6HUS.cif	6HUS	2019-09-04	0	0	0	0
https://files.rcsb.org/view/6QIG.cif	6QIG	2019-09-04	1	1	0	0
https://files.rcsb.org/view/6R0X.cif	6R0X	2019-09-04	0	1	0	0
https://files.rcsb.org/view/6S08.cif	6S08	2019-09-04	0	1	0	0
https://files.rcsb.org/view/6S0A.cif	6S0A	2019-09-04	1	1	0	0
https://files.rcsb.org/view/6S0B.cif	6S0B	2019-09-04	1	1	0	0
https://files.rcsb.org/view/6SJA.cif	6SJA	2019-09-04	0	0	0	0
https://files.rcsb.org/view/6SJV.cif	6SJV	2019-09-04	0	0	0	0
https://files.rcsb.org/view/6SMV.cif	6SMV	2019-09-04	0	0	0	0
https://files.rcsb.org/view/6SNY.cif	6SNY	2019-09-04	1	0	0	0
https://files.rcsb.org/view/6KG7.cif	6KG7	2019-09-04	1	0	0	0
https://files.rcsb.org/view/6M8M.cif	6M8M	2019-09-04	0	0	0	0
https://files.rcsb.org/view/6O0Q.cif	6O0Q	2019-09-04	0	0	0	0
https://files.rcsb.org/view/6OF5.cif	6OF5	2019-09-04	1	0	0	0
https://files.rcsb.org/view/6OFD.cif	6OFD	2019-09-04	1	0	0	0
https://files.rcsb.org/view/6P50.cif	6P50	2019-09-04	1	0	0	0
https://files.rcsb.org/view/6P67.cif	6P67	2019-09-04	1	0	0	0
https://files.rcsb.org/view/6P9U.cif	6P9U	2019-09-04	1	0	0	0
https://files.rcsb.org/view/6PX5.cif	6PX5	2019-09-04	1	0	0	0
https://files.rcsb.org/view/6QBE.cif	6QBE	2019-08-28	1	0	0	0
https://files.rcsb.org/view/6HD8.cif	6HD8	2019-08-28	0	0	0	0
https://files.rcsb.org/view/6HD9.cif	6HD9	2019-08-28	0	0	0	0
https://files.rcsb.org/view/6HDB.cif	6HDB	2019-08-28	0	0	0	0
https://files.rcsb.org/view/6HDA.cif	6HDA	2019-08-28	0	0	0	0
https://files.rcsb.org/view/6HDC.cif	6HDC	2019-08-28	0	0	0	0
https://files.rcsb.org/view/6HXW.cif	6HXW	2019-08-28	1	0	0	0
https://files.rcsb.org/view/6I96.cif	6I96	2019-08-28	0	0	0	0
https://files.rcsb.org/view/6RN6.cif	6RN6	2019-08-28	1	0	0	0
https://files.rcsb.org/view/6RN7.cif	6RN7	2019-08-28	1	0	0	0
https://files.rcsb.org/view/6RN9.cif	6RN9	2019-08-28	1	0	0	0
https://files.rcsb.org/view/6RNE.cif	6RNE	2019-08-28	1	0	0	0
https://files.rcsb.org/view/6RNI.cif	6RNI	2019-08-28	1	0	0	0
https://files.rcsb.org/view/6K7G.cif	6K7G	2019-08-28	1	0	0	0
https://files.rcsb.org/view/6K7H.cif	6K7H	2019-08-28	1	0	0	0
https://files.rcsb.org/view/6K7J.cif	6K7J	2019-08-28	1	0	0	0
https://files.rcsb.org/view/6K7I.cif	6K7I	2019-08-28	1	0	0	0
https://files.rcsb.org/view/6K7K.cif	6K7K	2019-08-28	1	0	0	0
https://files.rcsb.org/view/6K7L.cif	6K7L	2019-08-28	1	0	0	0
https://files.rcsb.org/view/6K7M.cif	6K7M	2019-08-28	1	0	0	0
https://files.rcsb.org/view/6K7N.cif	6K7N	2019-08-28	1	0	0	0
https://files.rcsb.org/view/6KMK.cif	6KMK	2019-08-28	1	0	0	0
https://files.rcsb.org/view/6QP7.cif	6QP7	2019-08-21	1	0	0	0
https://files.rcsb.org/view/6QP8.cif	6QP8	2019-08-21	1	0	0	0
https://files.rcsb.org/view/6QP9.cif	6QP9	2019-08-21	1	0	0	0
https://files.rcsb.org/view/6RU5.cif	6RU5	2019-08-21	1	0	0	0
https://files.rcsb.org/view/6RUR.cif	6RUR	2019-08-21	1	1	0	1
https://files.rcsb.org/view/6RUS.cif	6RUS	2019-08-21	1	1	0	1
https://files.rcsb.org/view/6RUV.cif	6RUV	2019-08-21	1	1	0	1
https://files.rcsb.org/view/6SEJ.cif	6SEJ	2019-08-21	1	1	0	1
https://files.rcsb.org/view/6RV6.cif	6RV6	2019-08-21	1	1	0	1
https://files.rcsb.org/view/6S5P.cif	6S5P	2019-08-21	0	0	0	0
https://files.rcsb.org/view/6S5S.cif	6S5S	2019-08-21	0	0	0	0
https://files.rcsb.org/view/6S5R.cif	6S5R	2019-08-21	0	0	0	0
https://files.rcsb.org/view/6S7G.cif	6S7G	2019-08-21	0	0	0	0
https://files.rcsb.org/view/6SIV.cif	6SIV	2019-08-21	0	0	0	0
https://files.rcsb.org/view/6EET.cif	6EET	2019-08-21	1	1	0	0
https://files.rcsb.org/view/6MJ3.cif	6MJ3	2019-08-21	1	0	0	0
https://files.rcsb.org/view/6N1X.cif	6N1X	2019-08-21	0	0	0	0
https://files.rcsb.org/view/6NU1.cif	6NU1	2019-08-21	0	0	0	0
https://files.rcsb.org/view/6OJP.cif	6OJP	2019-08-21	1	0	0	0
https://files.rcsb.org/view/6P91.cif	6P91	2019-08-21	1	0	0	0
https://files.rcsb.org/view/6FJG.cif	6FJG	2019-08-14	1	0	0	0
https://files.rcsb.org/view/6H5Y.cif	6H5Y	2019-08-14	1	0	0	0
https://files.rcsb.org/view/6H64.cif	6H64	2019-08-14	0	0	0	0
https://files.rcsb.org/view/6H7T.cif	6H7T	2019-08-14	1	0	0	0
https://files.rcsb.org/view/6H76.cif	6H76	2019-08-14	0	0	0	0
https://files.rcsb.org/view/6H75.cif	6H75	2019-08-14	0	0	0	0
https://files.rcsb.org/view/6HJD.cif	6HJD	2019-08-14	0	0	0	0
https://files.rcsb.org/view/6HMW.cif	6HMW	2019-08-14	0	0	0	0
https://files.rcsb.org/view/6HMY.cif	6HMY	2019-08-14	0	0	0	0
https://files.rcsb.org/view/6RBF.cif	6RBF	2019-08-14	1	0	0	0
https://files.rcsb.org/view/6JXH.cif	6JXH	2019-08-14	1	0	0	0
https://files.rcsb.org/view/6JXI.cif	6JXI	2019-08-14	1	0	0	0
https://files.rcsb.org/view/6JXJ.cif	6JXJ	2019-08-14	1	0	0	0
https://files.rcsb.org/view/6JXK.cif	6JXK	2019-08-14	1	0	0	0
https://files.rcsb.org/view/6OJ1.cif	6OJ1	2019-08-14	1	0	0	0
https://files.rcsb.org/view/6OJB.cif	6OJB	2019-08-14	1	0	0	0
https://files.rcsb.org/view/6QXJ.cif	6QXJ	2019-08-07	0	0	0	0
https://files.rcsb.org/view/6QYK.cif	6QYK	2019-08-07	0	0	0	0
https://files.rcsb.org/view/6QYL.cif	6QYL	2019-08-07	0	0	0	0
https://files.rcsb.org/view/6QYN.cif	6QYN	2019-08-07	0	0	0	0
https://files.rcsb.org/view/6QYO.cif	6QYO	2019-08-07	0	0	0	0
https://files.rcsb.org/view/6QZ7.cif	6QZ7	2019-08-07	0	0	0	0
https://files.rcsb.org/view/6R02.cif	6R02	2019-08-07	0	0	0	0
https://files.rcsb.org/view/6OT1.cif	6OT1	2019-08-07	1	0	0	0
https://files.rcsb.org/view/6EAD.cif	6EAD	2019-08-07	1	0	0	0
https://files.rcsb.org/view/6EAN.cif	6EAN	2019-08-07	1	0	0	0
https://files.rcsb.org/view/6EAH.cif	6EAH	2019-08-07	1	0	0	0
https://files.rcsb.org/view/6EAF.cif	6EAF	2019-08-07	1	0	0	0
https://files.rcsb.org/view/6EAI.cif	6EAI	2019-08-07	1	0	0	0
https://files.rcsb.org/view/6EAM.cif	6EAM	2019-08-07	1	0	0	0
https://files.rcsb.org/view/6OEL.cif	6OEL	2019-08-07	1	0	0	0
https://files.rcsb.org/view/6H0M.cif	6H0M	2019-07-31	0	0	0	0
https://files.rcsb.org/view/6HGQ.cif	6HGQ	2019-07-31	0	0	0	0
https://files.rcsb.org/view/6CXC.cif	6CXC	2019-07-31	1	0	0	0
https://files.rcsb.org/view/6NIJ.cif	6NIJ	2019-07-31	1	0	0	0
https://files.rcsb.org/view/6OLP.cif	6OLP	2019-07-31	1	0	0	0
https://files.rcsb.org/view/6MLF.cif	6MLF	2019-07-31	0	0	0	0
https://files.rcsb.org/view/6MLH.cif	6MLH	2019-07-31	0	0	0	0
https://files.rcsb.org/view/6MLW.cif	6MLW	2019-07-31	0	0	0	0
https://files.rcsb.org/view/6MNV.cif	6MNV	2019-07-31	0	0	0	0
https://files.rcsb.org/view/6P2L.cif	6P2L	2019-07-31	0	0	0	0
https://files.rcsb.org/view/6P2M.cif	6P2M	2019-07-31	0	0	0	0
https://files.rcsb.org/view/6P2O.cif	6P2O	2019-07-31	0	0	0	0
https://files.rcsb.org/view/6FJE.cif	6FJE	2019-07-24	1	0	0	0
https://files.rcsb.org/view/6FG2.cif	6FG2	2019-07-24	1	0	0	0
https://files.rcsb.org/view/6J0I.cif	6J0I	2019-07-24	0	0	0	0
https://files.rcsb.org/view/6J11.cif	6J11	2019-07-24	1	0	0	0
https://files.rcsb.org/view/6JHY.cif	6JHY	2019-07-24	1	0	0	0
https://files.rcsb.org/view/6CVB.cif	6CVB	2019-07-24	0	0	0	0
https://files.rcsb.org/view/6MPG.cif	6MPG	2019-07-24	1	0	0	0
https://files.rcsb.org/view/6MPH.cif	6MPH	2019-07-24	1	0	0	0
https://files.rcsb.org/view/6N1V.cif	6N1V	2019-07-24	1	0	0	0
https://files.rcsb.org/view/6N1W.cif	6N1W	2019-07-24	1	0	0	0
https://files.rcsb.org/view/6NF2.cif	6NF2	2019-07-24	1	0	0	0
https://files.rcsb.org/view/6OSY.cif	6OSY	2019-07-24	1	0	0	0
https://files.rcsb.org/view/6NP0.cif	6NP0	2019-07-24	1	0	0	0
https://files.rcsb.org/view/6E69.cif	6.00E+69	2019-07-24	1	0	0	0
https://files.rcsb.org/view/6GT6.cif	6GT6	2019-07-17	1	0	0	0
https://files.rcsb.org/view/6AEX.cif	6AEX	2019-07-17	1	0	0	0
https://files.rcsb.org/view/6JLI.cif	6JLI	2019-07-17	1	0	0	0
https://files.rcsb.org/view/6E0W.cif	6E0W	2019-07-17	0	0	0	0
https://files.rcsb.org/view/6MAC.cif	6MAC	2019-07-17	1	0	0	0
https://files.rcsb.org/view/6NWH.cif	6NWH	2019-07-17	0	0	0	0
https://files.rcsb.org/view/6NWJ.cif	6NWJ	2019-07-17	0	0	0	0
https://files.rcsb.org/view/6NX3.cif	6NX3	2019-07-17	0	0	0	0
https://files.rcsb.org/view/6NWM.cif	6NWM	2019-07-17	0	0	0	0
https://files.rcsb.org/view/6NWO.cif	6NWO	2019-07-17	0	0	0	0
https://files.rcsb.org/view/6QNO.cif	6QNO	2019-07-10	1	0	0	0
https://files.rcsb.org/view/6RQ7.cif	6RQ7	2019-07-10	1	0	0	0
https://files.rcsb.org/view/6K1H.cif	6K1H	2019-07-10	0	0	0	0
https://files.rcsb.org/view/6A6P.cif	6A6P	2019-07-10	0	0	0	0
https://files.rcsb.org/view/6A8O.cif	6A8O	2019-07-10	0	0	0	0
https://files.rcsb.org/view/6P25.cif	6P25	2019-07-10	1	0	0	0
https://files.rcsb.org/view/6P2R.cif	6P2R	2019-07-10	1	0	0	0
https://files.rcsb.org/view/6DC3.cif	6DC3	2019-07-10	1	0	0	0
https://files.rcsb.org/view/6DC5.cif	6DC5	2019-07-10	1	0	0	0
https://files.rcsb.org/view/6E0E.cif	6E0E	2019-07-10	0	0	0	0
https://files.rcsb.org/view/6E0I.cif	6E0I	2019-07-10	0	0	0	0
https://files.rcsb.org/view/6N85.cif	6N85	2019-07-10	0	0	0	0
https://files.rcsb.org/view/6N84.cif	6N84	2019-07-10	0	0	0	0
https://files.rcsb.org/view/6NJY.cif	6NJY	2019-07-10	0	0	0	0
https://files.rcsb.org/view/6O3O.cif	6O3O	2019-07-10	1	0	0	0
https://files.rcsb.org/view/6OGX.cif	6OGX	2019-07-10	1	0	0	0
https://files.rcsb.org/view/6OQ7.cif	6OQ7	2019-07-10	0	0	0	0
https://files.rcsb.org/view/6OR4.cif	6OR4	2019-07-10	0	0	0	0
https://files.rcsb.org/view/6ORH.cif	6ORH	2019-07-10	0	0	0	0
https://files.rcsb.org/view/6ORF.cif	6ORF	2019-07-10	0	0	0	0
https://files.rcsb.org/view/6ROH.cif	6ROH	2019-07-03	1	0	0	0
https://files.rcsb.org/view/6ROI.cif	6ROI	2019-07-03	1	0	0	0
https://files.rcsb.org/view/6ROJ.cif	6ROJ	2019-07-03	1	0	0	0
https://files.rcsb.org/view/6G9X.cif	6G9X	2019-07-03	0	0	0	0
https://files.rcsb.org/view/6GUQ.cif	6GUQ	2019-07-03	0	0	0	0
https://files.rcsb.org/view/6HCL.cif	6HCL	2019-07-03	0	0	0	0
https://files.rcsb.org/view/6JJ7.cif	6JJ7	2019-07-03	0	0	0	0
https://files.rcsb.org/view/6JJ9.cif	6JJ9	2019-07-03	0	0	0	0
https://files.rcsb.org/view/6N6B.cif	6N6B	2019-07-03	1	0	0	0
https://files.rcsb.org/view/6NG3.cif	6NG3	2019-07-03	1	0	0	0
https://files.rcsb.org/view/6O3C.cif	6O3C	2019-07-03	1	0	0	0
https://files.rcsb.org/view/6GT9.cif	6GT9	2019-06-26	0	0	0	0
https://files.rcsb.org/view/6A5D.cif	6A5D	2019-06-26	1	0	0	0
https://files.rcsb.org/view/6A5E.cif	6A5E	2019-06-26	1	0	0	0
https://files.rcsb.org/view/6EBU.cif	6EBU	2019-06-26	0	0	0	0
https://files.rcsb.org/view/6N5A.cif	6N5A	2019-06-26	1	0	0	0
https://files.rcsb.org/view/6GF6.cif	6GF6	2019-06-19	1	0	0	0
https://files.rcsb.org/view/6GF7.cif	6GF7	2019-06-19	1	0	0	0
https://files.rcsb.org/view/6GF8.cif	6GF8	2019-06-19	1	0	0	0
https://files.rcsb.org/view/6GM9.cif	6GM9	2019-06-19	0	0	0	0
https://files.rcsb.org/view/6GKD.cif	6GKD	2019-06-19	0	0	0	0
https://files.rcsb.org/view/6GKE.cif	6GKE	2019-06-19	0	0	0	0
https://files.rcsb.org/view/6GR2.cif	6GR2	2019-06-19	0	0	0	0
https://files.rcsb.org/view/6H0H.cif	6H0H	2019-06-19	0	0	0	0
https://files.rcsb.org/view/6R3U.cif	6R3U	2019-06-19	0	0	0	0
https://files.rcsb.org/view/6JMQ.cif	6JMQ	2019-06-19	1	0	0	0
https://files.rcsb.org/view/6JMR.cif	6JMR	2019-06-19	1	0	0	0
https://files.rcsb.org/view/5ZVN.cif	5ZVN	2019-06-19	0	0	0	0
https://files.rcsb.org/view/6A48.cif	6A48	2019-06-19	1	0	0	0
https://files.rcsb.org/view/6JBT.cif	6JBT	2019-06-19	1	0	0	0
https://files.rcsb.org/view/6NC2.cif	6NC2	2019-06-19	1	0	0	0
https://files.rcsb.org/view/6NC3.cif	6NC3	2019-06-19	1	0	0	0
https://files.rcsb.org/view/6E7H.cif	6E7H	2019-06-19	1	0	0	0
https://files.rcsb.org/view/6E7G.cif	6E7G	2019-06-19	1	0	0	0
https://files.rcsb.org/view/6MOZ.cif	6MOZ	2019-06-19	1	0	0	0
https://files.rcsb.org/view/6NHH.cif	6NHH	2019-06-19	0	0	0	0
https://files.rcsb.org/view/6NIN.cif	6NIN	2019-06-19	0	0	0	0
https://files.rcsb.org/view/6NN4.cif	6NN4	2019-06-19	0	0	0	0
https://files.rcsb.org/view/6H9Y.cif	6H9Y	2019-06-12	0	0	0	0
https://files.rcsb.org/view/6HA0.cif	6HA0	2019-06-12	0	0	0	0
https://files.rcsb.org/view/6HQ8.cif	6HQ8	2019-06-12	0	0	0	0
https://files.rcsb.org/view/6Q3R.cif	6Q3R	2019-06-12	1	0	0	0
https://files.rcsb.org/view/6QGD.cif	6QGD	2019-06-12	0	0	0	0
https://files.rcsb.org/view/6QIX.cif	6QIX	2019-06-12	1	0	0	0
https://files.rcsb.org/view/6R35.cif	6R35	2019-06-12	0	0	0	0
https://files.rcsb.org/view/6JP5.cif	6JP5	2019-06-12	1	0	0	0
https://files.rcsb.org/view/6JP8.cif	6JP8	2019-06-12	1	0	0	0
https://files.rcsb.org/view/6JPA.cif	6JPA	2019-06-12	1	0	0	0
https://files.rcsb.org/view/6JPB.cif	6JPB	2019-06-12	1	0	0	0
https://files.rcsb.org/view/6AH4.cif	6AH4	2019-06-12	1	0	0	0
https://files.rcsb.org/view/6AH5.cif	6AH5	2019-06-12	1	0	0	0
https://files.rcsb.org/view/6K5H.cif	6K5H	2019-06-12	0	0	0	0
https://files.rcsb.org/view/6ORO.cif	6ORO	2019-06-12	1	0	0	0
https://files.rcsb.org/view/6ORP.cif	6ORP	2019-06-12	1	0	0	0
https://files.rcsb.org/view/6ORN.cif	6ORN	2019-06-12	1	0	0	0
https://files.rcsb.org/view/6ORQ.cif	6ORQ	2019-06-12	1	0	0	0
https://files.rcsb.org/view/6N1B.cif	6N1B	2019-06-12	0	0	0	0
https://files.rcsb.org/view/6NEA.cif	6NEA	2019-06-12	1	0	0	0
https://files.rcsb.org/view/6HVM.cif	6HVM	2019-06-05	0	0	0	0
https://files.rcsb.org/view/6HVN.cif	6HVN	2019-06-05	0	0	0	0
https://files.rcsb.org/view/6Q8M.cif	6Q8M	2019-06-05	1	0	0	0
https://files.rcsb.org/view/6Q8N.cif	6Q8N	2019-06-05	1	0	0	0
https://files.rcsb.org/view/6Q7I.cif	6Q7I	2019-06-05	1	0	0	0
https://files.rcsb.org/view/6Q7J.cif	6Q7J	2019-06-05	1	0	0	0
https://files.rcsb.org/view/6QF7.cif	6QF7	2019-06-05	1	0	0	0
https://files.rcsb.org/view/6QRN.cif	6QRN	2019-06-05	0	0	0	0
https://files.rcsb.org/view/6RT9.cif	6RT9	2019-06-05	0	0	0	0
https://files.rcsb.org/view/6NZK.cif	6NZK	2019-06-05	1	0	0	0
https://files.rcsb.org/view/6OHY.cif	6OHY	2019-06-05	1	0	0	0
https://files.rcsb.org/view/6OHW.cif	6OHW	2019-06-05	1	0	0	0
https://files.rcsb.org/view/6OKP.cif	6OKP	2019-06-05	1	0	0	0
https://files.rcsb.org/view/6N5B.cif	6N5B	2019-06-05	0	0	0	0
https://files.rcsb.org/view/6N5E.cif	6N5E	2019-06-05	1	0	0	0
https://files.rcsb.org/view/6N7H.cif	6N7H	2019-05-29	1	0	0	0
https://files.rcsb.org/view/6N7K.cif	6N7K	2019-05-29	1	0	0	0
https://files.rcsb.org/view/6N7G.cif	6N7G	2019-05-29	1	0	0	0
https://files.rcsb.org/view/6DMF.cif	6DMF	2019-05-29	0	0	0	0
https://files.rcsb.org/view/6E57.cif	6.00E+57	2019-05-29	0	0	0	0
https://files.rcsb.org/view/6MD6.cif	6MD6	2019-05-29	1	0	0	0
https://files.rcsb.org/view/6MI1.cif	6MI1	2019-05-29	1	0	0	0
https://files.rcsb.org/view/6NYP.cif	6NYP	2019-05-29	1	0	0	0
https://files.rcsb.org/view/6OCB.cif	6OCB	2019-05-29	1	0	0	0
https://files.rcsb.org/view/6HY7.cif	6HY7	2019-05-22	1	0	0	0
https://files.rcsb.org/view/6QS1.cif	6QS1	2019-05-22	1	0	0	0
https://files.rcsb.org/view/6IEQ.cif	6IEQ	2019-05-22	1	0	0	0
https://files.rcsb.org/view/6JJM.cif	6JJM	2019-05-22	1	0	0	0
https://files.rcsb.org/view/6JJN.cif	6JJN	2019-05-22	1	0	0	0
https://files.rcsb.org/view/6JYN.cif	6JYN	2019-05-22	0	0	0	0
https://files.rcsb.org/view/6JYS.cif	6JYS	2019-05-22	0	1	0	0
https://files.rcsb.org/view/6NK5.cif	6NK5	2019-05-22	1	0	0	0
https://files.rcsb.org/view/6NK6.cif	6NK6	2019-05-22	1	0	0	0
https://files.rcsb.org/view/6NK7.cif	6NK7	2019-05-22	1	0	0	0
https://files.rcsb.org/view/6E9N.cif	6E9N	2019-05-22	0	0	0	0
https://files.rcsb.org/view/6E4X.cif	6E4X	2019-05-22	1	0	0	0
https://files.rcsb.org/view/6E56.cif	6.00E+56	2019-05-22	1	0	0	0
https://files.rcsb.org/view/6GFE.cif	6GFE	2019-05-15	1	0	0	0
https://files.rcsb.org/view/6H12.cif	6H12	2019-05-15	1	0	0	0
https://files.rcsb.org/view/6H13.cif	6H13	2019-05-15	1	0	0	0
https://files.rcsb.org/view/6H14.cif	6H14	2019-05-15	1	0	0	0
https://files.rcsb.org/view/6I2A.cif	6I2A	2019-05-15	0	0	0	0
https://files.rcsb.org/view/6I2B.cif	6I2B	2019-05-15	0	0	0	0
https://files.rcsb.org/view/6I2C.cif	6I2C	2019-05-15	0	0	0	0
https://files.rcsb.org/view/5Z3F.cif	5Z3F	2019-05-15	0	0	0	0
https://files.rcsb.org/view/5ZWK.cif	5ZWK	2019-05-15	0	0	0	0
https://files.rcsb.org/view/6A6S.cif	6A6S	2019-05-15	0	0	0	0
https://files.rcsb.org/view/6A6U.cif	6A6U	2019-05-15	0	0	0	0
https://files.rcsb.org/view/6A6V.cif	6A6V	2019-05-15	0	0	0	0
https://files.rcsb.org/view/6IDV.cif	6IDV	2019-05-15	1	0	0	0
https://files.rcsb.org/view/6JAV.cif	6JAV	2019-05-15	1	0	0	0
https://files.rcsb.org/view/6JAW.cif	6JAW	2019-05-15	1	0	0	0
https://files.rcsb.org/view/6JAX.cif	6JAX	2019-05-15	1	0	0	0
https://files.rcsb.org/view/6JAY.cif	6JAY	2019-05-15	1	0	0	0
https://files.rcsb.org/view/6JIA.cif	6JIA	2019-05-15	0	0	0	0
https://files.rcsb.org/view/6JO8.cif	6JO8	2019-05-15	1	0	0	0
https://files.rcsb.org/view/6OGE.cif	6OGE	2019-05-15	1	0	0	0
https://files.rcsb.org/view/6D58.cif	6D58	2019-05-15	1	0	0	0
https://files.rcsb.org/view/6E61.cif	6.00E+61	2019-05-15	0	0	0	0
https://files.rcsb.org/view/6E9B.cif	6E9B	2019-05-15	0	0	0	0
https://files.rcsb.org/view/6MXU.cif	6MXU	2019-05-15	1	0	0	0
https://files.rcsb.org/view/6MYM.cif	6MYM	2019-05-15	1	0	0	0
https://files.rcsb.org/view/6MZK.cif	6MZK	2019-05-15	1	0	0	0
https://files.rcsb.org/view/6N08.cif	6N08	2019-05-15	1	0	0	0
https://files.rcsb.org/view/6NE2.cif	6NE2	2019-05-15	1	0	0	0
https://files.rcsb.org/view/6NE1.cif	6NE1	2019-05-15	1	0	0	0
https://files.rcsb.org/view/6OC3.cif	6OC3	2019-05-15	1	0	0	0
https://files.rcsb.org/view/6OML.cif	6OML	2019-05-15	1	0	0	0
https://files.rcsb.org/view/6ON6.cif	6ON6	2019-05-15	1	0	0	0
https://files.rcsb.org/view/6ON9.cif	6ON9	2019-05-15	1	0	0	0
https://files.rcsb.org/view/6ONB.cif	6ONB	2019-05-15	1	0	0	0
https://files.rcsb.org/view/6OSR.cif	6OSR	2019-05-15	1	0	0	0
https://files.rcsb.org/view/6Q63.cif	6Q63	2019-05-08	0	0	0	0
https://files.rcsb.org/view/6QFE.cif	6QFE	2019-05-08	1	0	0	0
https://files.rcsb.org/view/6R1H.cif	6R1H	2019-05-08	1	0	0	0
https://files.rcsb.org/view/6R8P.cif	6R8P	2019-05-08	1	0	0	0
https://files.rcsb.org/view/6R41.cif	6R41	2019-05-08	0	0	0	0
https://files.rcsb.org/view/6R8R.cif	6R8R	2019-05-08	1	0	0	0
https://files.rcsb.org/view/6R8Q.cif	6R8Q	2019-05-08	1	0	0	0
https://files.rcsb.org/view/6DIG.cif	6DIG	2019-05-08	1	0	0	0
https://files.rcsb.org/view/6NZ7.cif	6NZ7	2019-05-08	1	0	0	0
https://files.rcsb.org/view/6OAU.cif	6OAU	2019-05-08	1	0	0	0
https://files.rcsb.org/view/6OAZ.cif	6OAZ	2019-05-08	1	0	0	0
https://files.rcsb.org/view/6OB0.cif	6OB0	2019-05-08	1	0	0	0
https://files.rcsb.org/view/6OMN.cif	6OMN	2019-05-08	1	0	0	0
https://files.rcsb.org/view/6OMO.cif	6OMO	2019-05-08	1	0	0	0
https://files.rcsb.org/view/6GDC.cif	6GDC	2019-05-01	0	0	0	0
https://files.rcsb.org/view/6HBD.cif	6HBD	2019-05-01	0	0	0	0
https://files.rcsb.org/view/6HBM.cif	6HBM	2019-05-01	0	0	0	0
https://files.rcsb.org/view/6HWL.cif	6HWL	2019-05-01	0	0	0	0
https://files.rcsb.org/view/6HYH.cif	6HYH	2019-05-01	0	0	0	0
https://files.rcsb.org/view/6RGP.cif	6RGP	2019-05-01	1	0	0	0
https://files.rcsb.org/view/6RHH.cif	6RHH	2019-05-01	1	0	0	0
https://files.rcsb.org/view/6RHI.cif	6RHI	2019-05-01	1	0	0	0
https://files.rcsb.org/view/6RHO.cif	6RHO	2019-05-01	1	0	0	0
https://files.rcsb.org/view/6RHP.cif	6RHP	2019-05-01	1	0	0	0
https://files.rcsb.org/view/6RHR.cif	6RHR	2019-05-01	1	0	0	0
https://files.rcsb.org/view/6RHU.cif	6RHU	2019-05-01	1	0	0	0
https://files.rcsb.org/view/6RHX.cif	6RHX	2019-05-01	1	0	0	0
https://files.rcsb.org/view/6RI0.cif	6RI0	2019-05-01	1	0	0	0
https://files.rcsb.org/view/6RI2.cif	6RI2	2019-05-01	1	0	0	0
https://files.rcsb.org/view/6RI4.cif	6RI4	2019-05-01	1	0	0	0
https://files.rcsb.org/view/6RI6.cif	6RI6	2019-05-01	1	0	0	0
https://files.rcsb.org/view/6RI8.cif	6RI8	2019-05-01	1	0	0	0
https://files.rcsb.org/view/6RII.cif	6RII	2019-05-01	1	0	0	0
https://files.rcsb.org/view/6RIK.cif	6RIK	2019-05-01	1	0	0	0
https://files.rcsb.org/view/6RIL.cif	6RIL	2019-05-01	1	0	0	0
https://files.rcsb.org/view/6A40.cif	6A40	2019-05-01	0	0	0	0
https://files.rcsb.org/view/6AC0.cif	6AC0	2019-05-01	1	0	0	0
https://files.rcsb.org/view/6AC5.cif	6AC5	2019-05-01	1	0	0	0
https://files.rcsb.org/view/6AHY.cif	6AHY	2019-05-01	1	0	0	0
https://files.rcsb.org/view/6D9R.cif	6D9R	2019-05-01	0	0	0	0
https://files.rcsb.org/view/6D96.cif	6D96	2019-05-01	1	0	0	0
https://files.rcsb.org/view/6D4E.cif	6D4E	2019-05-01	1	0	0	0
https://files.rcsb.org/view/6D4I.cif	6D4I	2019-05-01	1	0	0	0
https://files.rcsb.org/view/6D4M.cif	6D4M	2019-05-01	1	0	0	0
https://files.rcsb.org/view/6D4N.cif	6D4N	2019-05-01	1	0	0	0
https://files.rcsb.org/view/6N1E.cif	6N1E	2019-05-01	0	0	0	0
https://files.rcsb.org/view/6O69.cif	6O69	2019-05-01	1	0	0	0
https://files.rcsb.org/view/6ONA.cif	6ONA	2019-05-01	1	0	0	0
https://files.rcsb.org/view/6GBW.cif	6GBW	2019-04-24	0	0	0	0
https://files.rcsb.org/view/6HF4.cif	6HF4	2019-04-24	0	0	0	0
https://files.rcsb.org/view/6IC6.cif	6IC6	2019-04-24	1	0	0	0
https://files.rcsb.org/view/6IC5.cif	6IC5	2019-04-24	1	0	0	0
https://files.rcsb.org/view/6IC7.cif	6IC7	2019-04-24	1	0	0	0
https://files.rcsb.org/view/6RGH.cif	6RGH	2019-04-24	1	0	0	0
https://files.rcsb.org/view/6REW.cif	6REW	2019-04-24	0	0	0	0
https://files.rcsb.org/view/6REX.cif	6REX	2019-04-24	0	0	0	0
https://files.rcsb.org/view/6RF1.cif	6RF1	2019-04-24	0	0	0	0
https://files.rcsb.org/view/6RF3.cif	6RF3	2019-04-24	0	0	0	0
https://files.rcsb.org/view/6RF4.cif	6RF4	2019-04-24	0	0	0	0
https://files.rcsb.org/view/5ZQT.cif	5ZQT	2019-04-24	0	0	0	0
https://files.rcsb.org/view/6IF7.cif	6IF7	2019-04-24	1	0	0	0
https://files.rcsb.org/view/6JR7.cif	6JR7	2019-04-24	0	0	0	0
https://files.rcsb.org/view/6JR8.cif	6JR8	2019-04-24	0	0	0	0
https://files.rcsb.org/view/6DZW.cif	6DZW	2019-04-24	1	0	0	0
https://files.rcsb.org/view/6DZV.cif	6DZV	2019-04-24	1	0	0	0
https://files.rcsb.org/view/6DZY.cif	6DZY	2019-04-24	0	0	0	0
https://files.rcsb.org/view/6DZZ.cif	6DZZ	2019-04-24	1	0	0	0
https://files.rcsb.org/view/6NJL.cif	6NJL	2019-04-24	1	0	0	0
https://files.rcsb.org/view/6NJM.cif	6NJM	2019-04-24	1	0	0	0
https://files.rcsb.org/view/6NJN.cif	6NJN	2019-04-24	1	0	0	0
https://files.rcsb.org/view/6D5D.cif	6D5D	2019-04-24	0	0	0	0
https://files.rcsb.org/view/6NS9.cif	6NS9	2019-04-24	1	0	0	0
https://files.rcsb.org/view/6NSA.cif	6NSA	2019-04-24	1	0	0	0
https://files.rcsb.org/view/6NSB.cif	6NSB	2019-04-24	1	0	0	0
https://files.rcsb.org/view/6NSC.cif	6NSC	2019-04-24	1	0	0	0
https://files.rcsb.org/view/6NSF.cif	6NSF	2019-04-24	1	0	0	0
https://files.rcsb.org/view/6NSG.cif	6NSG	2019-04-24	1	0	0	0
https://files.rcsb.org/view/5OY2.cif	5OY2	2019-04-17	1	0	0	0
https://files.rcsb.org/view/5OXT.cif	5OXT	2019-04-17	1	0	0	0
https://files.rcsb.org/view/6HWT.cif	6HWT	2019-04-17	0	0	0	0
https://files.rcsb.org/view/6HWU.cif	6HWU	2019-04-17	0	0	0	0
https://files.rcsb.org/view/6HWV.cif	6HWV	2019-04-17	0	0	0	0
https://files.rcsb.org/view/6I5R.cif	6I5R	2019-04-17	0	0	0	0
https://files.rcsb.org/view/6I5V.cif	6I5V	2019-04-17	0	0	0	0
https://files.rcsb.org/view/6I5W.cif	6I5W	2019-04-17	0	0	0	0
https://files.rcsb.org/view/6OEV.cif	6OEV	2019-04-17	0	0	0	0
https://files.rcsb.org/view/6DFS.cif	6DFS	2019-04-17	1	0	0	0
https://files.rcsb.org/view/6DFX.cif	6DFX	2019-04-17	1	0	0	0
https://files.rcsb.org/view/6NIH.cif	6NIH	2019-04-17	1	0	0	0
https://files.rcsb.org/view/6NIG.cif	6NIG	2019-04-17	1	0	0	0
https://files.rcsb.org/view/6G1E.cif	6G1E	2019-04-10	1	0	0	0
https://files.rcsb.org/view/6G4L.cif	6G4L	2019-04-10	0	0	0	0
https://files.rcsb.org/view/6Q4R.cif	6Q4R	2019-04-10	1	0	0	0
https://files.rcsb.org/view/6R43.cif	6R43	2019-04-10	0	0	0	0
https://files.rcsb.org/view/5Z5L.cif	5Z5L	2019-04-10	0	0	0	0
https://files.rcsb.org/view/5ZKZ.cif	5ZKZ	2019-04-10	0	0	0	0
https://files.rcsb.org/view/5ZN7.cif	5ZN7	2019-04-10	0	0	0	0
https://files.rcsb.org/view/6A87.cif	6A87	2019-04-10	0	0	0	0
https://files.rcsb.org/view/6IMU.cif	6IMU	2019-04-10	1	0	0	0
https://files.rcsb.org/view/6IMV.cif	6IMV	2019-04-10	1	0	0	0
https://files.rcsb.org/view/6IMW.cif	6IMW	2019-04-10	1	0	0	0
https://files.rcsb.org/view/6OEU.cif	6OEU	2019-04-10	0	0	0	0
https://files.rcsb.org/view/6CX5.cif	6CX5	2019-04-10	1	0	0	0
https://files.rcsb.org/view/6CX7.cif	6CX7	2019-04-10	1	0	0	0
https://files.rcsb.org/view/6CX9.cif	6CX9	2019-04-10	1	0	0	0
https://files.rcsb.org/view/6CXA.cif	6CXA	2019-04-10	1	0	0	0
https://files.rcsb.org/view/6CXE.cif	6CXE	2019-04-10	1	0	0	0
https://files.rcsb.org/view/6CXF.cif	6CXF	2019-04-10	1	0	0	0
https://files.rcsb.org/view/6CYW.cif	6CYW	2019-04-10	1	0	0	0
https://files.rcsb.org/view/6DLD.cif	6DLD	2019-04-10	1	0	0	0
https://files.rcsb.org/view/6DLF.cif	6DLF	2019-04-10	1	0	0	0
https://files.rcsb.org/view/6DLE.cif	6DLE	2019-04-10	1	0	0	0
https://files.rcsb.org/view/6E6B.cif	6E6B	2019-04-10	1	1	0	0
https://files.rcsb.org/view/6E4V.cif	6E4V	2019-04-10	0	0	0	0
https://files.rcsb.org/view/6NNN.cif	6NNN	2019-04-10	0	0	0	0
https://files.rcsb.org/view/6NNO.cif	6NNO	2019-04-10	0	0	0	0
https://files.rcsb.org/view/6NNP.cif	6NNP	2019-04-10	0	0	0	0
https://files.rcsb.org/view/6NNS.cif	6NNS	2019-04-10	0	0	0	0
https://files.rcsb.org/view/6NNT.cif	6NNT	2019-04-10	0	0	0	0
https://files.rcsb.org/view/6NNU.cif	6NNU	2019-04-10	0	0	0	0
https://files.rcsb.org/view/6NOL.cif	6NOL	2019-04-10	0	0	0	0
https://files.rcsb.org/view/6NOQ.cif	6NOQ	2019-04-10	0	0	0	0
https://files.rcsb.org/view/6NPX.cif	6NPX	2019-04-10	0	0	0	0
https://files.rcsb.org/view/6NP8.cif	6NP8	2019-04-10	0	0	0	0
https://files.rcsb.org/view/6NQG.cif	6NQG	2019-04-10	0	0	0	0
https://files.rcsb.org/view/6H9V.cif	6H9V	2019-04-03	0	0	0	0
https://files.rcsb.org/view/6HAK.cif	6HAK	2019-04-03	0	0	0	0
https://files.rcsb.org/view/6HWR.cif	6HWR	2019-04-03	1	0	0	0
https://files.rcsb.org/view/6HZZ.cif	6HZZ	2019-04-03	1	0	0	0
https://files.rcsb.org/view/6I01.cif	6I01	2019-04-03	1	0	0	0
https://files.rcsb.org/view/6I02.cif	6I02	2019-04-03	1	0	0	0
https://files.rcsb.org/view/6JOG.cif	6JOG	2019-04-03	0	0	0	0
https://files.rcsb.org/view/6CW6.cif	6CW6	2019-04-03	1	0	0	0
https://files.rcsb.org/view/6CW9.cif	6CW9	2019-04-03	1	0	0	0
https://files.rcsb.org/view/6CWB.cif	6CWB	2019-04-03	1	0	0	0
https://files.rcsb.org/view/6CWE.cif	6CWE	2019-04-03	1	0	0	0
https://files.rcsb.org/view/6O39.cif	6O39	2019-04-03	1	0	0	0
https://files.rcsb.org/view/6O3A.cif	6O3A	2019-04-03	1	0	0	0
https://files.rcsb.org/view/6O3B.cif	6O3B	2019-04-03	1	0	0	0
https://files.rcsb.org/view/6QKZ.cif	6QKZ	2019-03-27	1	0	0	0
https://files.rcsb.org/view/6HKU.cif	6HKU	2019-03-27	0	0	0	0
https://files.rcsb.org/view/6I0B.cif	6I0B	2019-03-27	1	0	0	0
https://files.rcsb.org/view/6I0C.cif	6I0C	2019-03-27	1	0	0	0
https://files.rcsb.org/view/6Q6K.cif	6Q6K	2019-03-27	1	0	0	0
https://files.rcsb.org/view/6Q6L.cif	6Q6L	2019-03-27	1	0	0	0
https://files.rcsb.org/view/6Q6N.cif	6Q6N	2019-03-27	1	0	0	0
https://files.rcsb.org/view/6QAA.cif	6QAA	2019-03-27	1	0	0	0
https://files.rcsb.org/view/6QAB.cif	6QAB	2019-03-27	1	0	0	0
https://files.rcsb.org/view/6QAC.cif	6QAC	2019-03-27	1	0	0	0
https://files.rcsb.org/view/6QAD.cif	6QAD	2019-03-27	1	0	0	0
https://files.rcsb.org/view/6QAE.cif	6QAE	2019-03-27	1	0	0	0
https://files.rcsb.org/view/6IRT.cif	6IRT	2019-03-27	1	0	0	0
https://files.rcsb.org/view/6IRS.cif	6IRS	2019-03-27	1	0	0	0
https://files.rcsb.org/view/5Z9T.cif	5Z9T	2019-03-27	0	0	0	0
https://files.rcsb.org/view/6A4K.cif	6A4K	2019-03-27	1	0	0	0
https://files.rcsb.org/view/6JNH.cif	6JNH	2019-03-27	0	0	0	0
https://files.rcsb.org/view/6CT6.cif	6CT6	2019-03-27	0	0	0	0
https://files.rcsb.org/view/6FSN.cif	6FSN	2019-03-20	1	0	0	0
https://files.rcsb.org/view/6FUV.cif	6FUV	2019-03-20	0	0	0	0
https://files.rcsb.org/view/6HZE.cif	6HZE	2019-03-20	0	0	0	0
https://files.rcsb.org/view/6HZG.cif	6HZG	2019-03-20	0	0	0	0
https://files.rcsb.org/view/6I4Y.cif	6I4Y	2019-03-20	0	0	0	0
https://files.rcsb.org/view/6Q6X.cif	6Q6X	2019-03-20	0	0	0	0
https://files.rcsb.org/view/6Q6W.cif	6Q6W	2019-03-20	0	0	0	0
https://files.rcsb.org/view/6Q85.cif	6Q85	2019-03-20	0	0	0	0
https://files.rcsb.org/view/6Q87.cif	6Q87	2019-03-20	0	0	0	0
https://files.rcsb.org/view/6Q8H.cif	6Q8H	2019-03-20	0	0	0	0
https://files.rcsb.org/view/6Q86.cif	6Q86	2019-03-20	0	0	0	0
https://files.rcsb.org/view/6Q77.cif	6Q77	2019-03-20	0	0	0	0
https://files.rcsb.org/view/6Q8D.cif	6Q8D	2019-03-20	0	0	0	0
https://files.rcsb.org/view/6Q8G.cif	6Q8G	2019-03-20	0	0	0	0
https://files.rcsb.org/view/6Q79.cif	6Q79	2019-03-20	0	0	0	0
https://files.rcsb.org/view/5ZID.cif	5ZID	2019-03-20	1	0	0	0
https://files.rcsb.org/view/5ZII.cif	5ZII	2019-03-20	0	0	0	0
https://files.rcsb.org/view/6A7S.cif	6A7S	2019-03-20	0	0	0	0
https://files.rcsb.org/view/6MAM.cif	6MAM	2019-03-20	1	0	0	0
https://files.rcsb.org/view/6E20.cif	6.00E+20	2019-03-20	0	0	0	0
https://files.rcsb.org/view/6MTW.cif	6MTW	2019-03-20	1	0	0	0
https://files.rcsb.org/view/5OMG.cif	5OMG	2019-03-13	0	0	0	0
https://files.rcsb.org/view/6GFJ.cif	6GFJ	2019-03-13	0	0	0	0
https://files.rcsb.org/view/6HT9.cif	6HT9	2019-03-13	1	0	0	0
https://files.rcsb.org/view/6IAA.cif	6IAA	2019-03-13	1	0	0	0
https://files.rcsb.org/view/6QPP.cif	6QPP	2019-03-13	1	0	0	0
https://files.rcsb.org/view/6QPR.cif	6QPR	2019-03-13	1	0	0	0
https://files.rcsb.org/view/5XZ7.cif	5XZ7	2019-03-13	0	0	0	0
https://files.rcsb.org/view/6ILS.cif	6ILS	2019-03-13	0	0	0	0
https://files.rcsb.org/view/6JEA.cif	6JEA	2019-03-13	0	0	0	0
https://files.rcsb.org/view/6HPF.cif	6HPF	2019-03-06	1	0	0	0
https://files.rcsb.org/view/6I44.cif	6I44	2019-03-06	1	0	0	0
https://files.rcsb.org/view/6I58.cif	6I58	2019-03-06	1	0	0	0
https://files.rcsb.org/view/5ZF3.cif	5ZF3	2019-03-06	0	0	0	0
https://files.rcsb.org/view/6AEK.cif	6AEK	2019-03-06	1	0	0	0
https://files.rcsb.org/view/6AEL.cif	6AEL	2019-03-06	1	0	0	0
https://files.rcsb.org/view/6JHH.cif	6JHH	2019-03-06	0	0	0	0
https://files.rcsb.org/view/6JHI.cif	6JHI	2019-03-06	0	0	0	0
https://files.rcsb.org/view/6MN7.cif	6MN7	2019-03-06	1	0	0	0
https://files.rcsb.org/view/6NQD.cif	6NQD	2019-03-06	1	0	0	0
https://files.rcsb.org/view/6CKL.cif	6CKL	2019-03-06	0	0	0	0
https://files.rcsb.org/view/6CJC.cif	6CJC	2019-03-06	1	0	0	0
https://files.rcsb.org/view/6CJX.cif	6CJX	2019-03-06	1	0	0	0
https://files.rcsb.org/view/6O1G.cif	6O1G	2019-03-06	0	0	0	0
https://files.rcsb.org/view/6QEE.cif	6QEE	2019-02-27	1	0	0	0
https://files.rcsb.org/view/6QEX.cif	6QEX	2019-02-27	1	0	0	0
https://files.rcsb.org/view/6H3S.cif	6H3S	2019-02-27	1	0	0	0
https://files.rcsb.org/view/6H3T.cif	6H3T	2019-02-27	1	0	0	0
https://files.rcsb.org/view/6H3U.cif	6H3U	2019-02-27	1	0	0	0
https://files.rcsb.org/view/6H3V.cif	6H3V	2019-02-27	1	0	0	0
https://files.rcsb.org/view/6H3W.cif	6H3W	2019-02-27	1	0	0	0
https://files.rcsb.org/view/6H3X.cif	6H3X	2019-02-27	1	0	0	0
https://files.rcsb.org/view/6HRO.cif	6HRO	2019-02-27	1	0	0	0
https://files.rcsb.org/view/6HS4.cif	6HS4	2019-02-27	1	0	0	0
https://files.rcsb.org/view/6IAL.cif	6IAL	2019-02-27	0	0	0	0
https://files.rcsb.org/view/6IBW.cif	6IBW	2019-02-27	0	0	0	0
https://files.rcsb.org/view/6QGI.cif	6QGI	2019-02-27	1	0	0	0
https://files.rcsb.org/view/6QJE.cif	6QJE	2019-02-27	0	0	0	0
https://files.rcsb.org/view/6J8G.cif	6J8G	2019-02-27	1	0	0	0
https://files.rcsb.org/view/6J8E.cif	6J8E	2019-02-27	1	0	0	0
https://files.rcsb.org/view/6J8H.cif	6J8H	2019-02-27	1	0	0	0
https://files.rcsb.org/view/6J8I.cif	6J8I	2019-02-27	1	0	0	0
https://files.rcsb.org/view/6J8J.cif	6J8J	2019-02-27	1	0	0	0
https://files.rcsb.org/view/5XZ8.cif	5XZ8	2019-02-27	0	0	0	0
https://files.rcsb.org/view/5Y2G.cif	5Y2G	2019-02-27	0	0	0	0
https://files.rcsb.org/view/6J71.cif	6J71	2019-02-27	1	0	0	0
https://files.rcsb.org/view/6CHF.cif	6CHF	2019-02-27	1	0	0	0
https://files.rcsb.org/view/6E3K.cif	6E3K	2019-02-27	1	0	0	0
https://files.rcsb.org/view/6E3L.cif	6E3L	2019-02-27	1	0	0	0
https://files.rcsb.org/view/6MCO.cif	6MCO	2019-02-27	1	0	0	0
https://files.rcsb.org/view/6MDT.cif	6MDT	2019-02-27	1	0	0	0
https://files.rcsb.org/view/6NM6.cif	6NM6	2019-02-27	1	0	0	0
https://files.rcsb.org/view/6NNF.cif	6NNF	2019-02-27	1	0	0	0
https://files.rcsb.org/view/6NNJ.cif	6NNJ	2019-02-27	1	0	0	0
https://files.rcsb.org/view/6FRJ.cif	6FRJ	2019-02-20	0	0	0	0
https://files.rcsb.org/view/6FZR.cif	6FZR	2019-02-20	0	0	0	0
https://files.rcsb.org/view/6FZQ.cif	6FZQ	2019-02-20	0	0	0	0
https://files.rcsb.org/view/6HPV.cif	6HPV	2019-02-20	1	0	0	0
https://files.rcsb.org/view/5Z34.cif	5Z34	2019-02-20	1	0	0	0
https://files.rcsb.org/view/5ZNT.cif	5ZNT	2019-02-20	1	0	0	0
https://files.rcsb.org/view/5ZNS.cif	5ZNS	2019-02-20	1	0	0	0
https://files.rcsb.org/view/6JEQ.cif	6JEQ	2019-02-20	0	0	0	0
https://files.rcsb.org/view/6JFJ.cif	6JFJ	2019-02-20	0	0	0	0
https://files.rcsb.org/view/6JFX.cif	6JFX	2019-02-20	0	0	0	0
https://files.rcsb.org/view/6MLM.cif	6MLM	2019-02-20	1	0	0	0
https://files.rcsb.org/view/6NT4.cif	6NT4	2019-02-20	1	0	0	0
https://files.rcsb.org/view/6NT3.cif	6NT3	2019-02-20	1	0	0	0
https://files.rcsb.org/view/6CCI.cif	6CCI	2019-02-20	1	0	0	0
https://files.rcsb.org/view/6CXG.cif	6CXG	2019-02-20	0	0	0	0
https://files.rcsb.org/view/6CXL.cif	6CXL	2019-02-20	0	0	0	0
https://files.rcsb.org/view/6NCX.cif	6NCX	2019-02-20	0	0	0	0
https://files.rcsb.org/view/6NCZ.cif	6NCZ	2019-02-20	0	0	0	0
https://files.rcsb.org/view/6IGZ.cif	6IGZ	2019-02-13	0	0	0	0
https://files.rcsb.org/view/5Y2M.cif	5Y2M	2019-02-13	1	0	0	0
https://files.rcsb.org/view/6IQG.cif	6IQG	2019-02-13	1	0	0	0
https://files.rcsb.org/view/6IQH.cif	6IQH	2019-02-13	1	0	0	0
https://files.rcsb.org/view/6E5P.cif	6E5P	2019-02-13	0	0	0	0
https://files.rcsb.org/view/6CF7.cif	6CF7	2019-02-13	1	0	0	0
https://files.rcsb.org/view/6CFG.cif	6CFG	2019-02-13	1	0	0	0
https://files.rcsb.org/view/6F5G.cif	6F5G	2019-02-06	1	0	0	0
https://files.rcsb.org/view/6FKK.cif	6FKK	2019-02-06	1	0	0	0
https://files.rcsb.org/view/6FKM.cif	6FKM	2019-02-06	1	0	0	0
https://files.rcsb.org/view/6FKN.cif	6FKN	2019-02-06	1	0	0	0
https://files.rcsb.org/view/6FJT.cif	6FJT	2019-02-06	1	0	0	0
https://files.rcsb.org/view/6FK2.cif	6FK2	2019-02-06	0	0	0	0
https://files.rcsb.org/view/6GRQ.cif	6GRQ	2019-02-06	1	0	0	0
https://files.rcsb.org/view/6GRS.cif	6GRS	2019-02-06	1	0	0	0
https://files.rcsb.org/view/6GRT.cif	6GRT	2019-02-06	1	0	0	0
https://files.rcsb.org/view/6H7D.cif	6H7D	2019-02-06	0	0	0	0
https://files.rcsb.org/view/6QFY.cif	6QFY	2019-02-06	1	0	0	0
https://files.rcsb.org/view/5Z88.cif	5Z88	2019-02-06	0	0	0	0
https://files.rcsb.org/view/6A2W.cif	6A2W	2019-02-06	0	0	0	0
https://files.rcsb.org/view/6IWR.cif	6IWR	2019-02-06	0	0	0	0
https://files.rcsb.org/view/6J9T.cif	6J9T	2019-02-06	0	0	0	0
https://files.rcsb.org/view/6NB3.cif	6NB3	2019-02-06	1	0	0	0
https://files.rcsb.org/view/6NB6.cif	6NB6	2019-02-06	1	0	0	0
https://files.rcsb.org/view/6NB7.cif	6NB7	2019-02-06	1	0	0	0
https://files.rcsb.org/view/6NB4.cif	6NB4	2019-02-06	1	0	0	0
https://files.rcsb.org/view/6DSP.cif	6DSP	2019-02-06	0	0	0	0
https://files.rcsb.org/view/6MDS.cif	6MDS	2019-02-06	0	0	0	0
https://files.rcsb.org/view/6MDV.cif	6MDV	2019-02-06	0	0	0	0
https://files.rcsb.org/view/6NRQ.cif	6NRQ	2019-02-06	1	0	0	0
https://files.rcsb.org/view/6NRR.cif	6NRR	2019-02-06	1	0	0	0
https://files.rcsb.org/view/6NRW.cif	6NRW	2019-02-06	1	0	0	0
https://files.rcsb.org/view/6NRX.cif	6NRX	2019-02-06	1	0	0	0
https://files.rcsb.org/view/6NS1.cif	6NS1	2019-02-06	1	0	0	0
https://files.rcsb.org/view/5QJ2.cif	5QJ2	2019-02-06	0	0	0	0
https://files.rcsb.org/view/5QJ3.cif	5QJ3	2019-02-06	1	0	0	0
https://files.rcsb.org/view/6F9H.cif	6F9H	2019-01-30	0	0	0	0
https://files.rcsb.org/view/6FE5.cif	6FE5	2019-01-30	1	0	0	0
https://files.rcsb.org/view/6F9J.cif	6F9J	2019-01-30	0	0	0	0
https://files.rcsb.org/view/6F9L.cif	6F9L	2019-01-30	0	0	0	0
https://files.rcsb.org/view/6FAT.cif	6FAT	2019-01-30	1	0	0	0
https://files.rcsb.org/view/6FFB.cif	6FFB	2019-01-30	0	0	0	0
https://files.rcsb.org/view/6H15.cif	6H15	2019-01-30	1	0	0	0
https://files.rcsb.org/view/6H16.cif	6H16	2019-01-30	1	0	0	0
https://files.rcsb.org/view/5ZO1.cif	5ZO1	2019-01-30	1	0	0	0
https://files.rcsb.org/view/5ZO2.cif	5ZO2	2019-01-30	1	0	0	0
https://files.rcsb.org/view/5Y2L.cif	5Y2L	2019-01-30	1	0	0	0
https://files.rcsb.org/view/5Z22.cif	5Z22	2019-01-30	1	0	0	0
https://files.rcsb.org/view/5ZSA.cif	5ZSA	2019-01-30	1	0	0	0
https://files.rcsb.org/view/5ZSB.cif	5ZSB	2019-01-30	1	0	0	0
https://files.rcsb.org/view/5ZSC.cif	5ZSC	2019-01-30	1	0	0	0
https://files.rcsb.org/view/5ZSD.cif	5ZSD	2019-01-30	1	0	0	0
https://files.rcsb.org/view/5ZSE.cif	5ZSE	2019-01-30	1	0	0	0
https://files.rcsb.org/view/5ZSF.cif	5ZSF	2019-01-30	1	0	0	0
https://files.rcsb.org/view/5ZSG.cif	5ZSG	2019-01-30	1	0	0	0
https://files.rcsb.org/view/5ZSH.cif	5ZSH	2019-01-30	1	0	0	0
https://files.rcsb.org/view/5ZSI.cif	5ZSI	2019-01-30	1	0	0	0
https://files.rcsb.org/view/5ZSJ.cif	5ZSJ	2019-01-30	1	0	0	0
https://files.rcsb.org/view/5ZSL.cif	5ZSL	2019-01-30	1	0	0	0
https://files.rcsb.org/view/5ZSM.cif	5ZSM	2019-01-30	1	0	0	0
https://files.rcsb.org/view/5ZSN.cif	5ZSN	2019-01-30	1	0	0	0
https://files.rcsb.org/view/6IF5.cif	6IF5	2019-01-30	1	0	0	0
https://files.rcsb.org/view/6IUJ.cif	6IUJ	2019-01-30	1	0	0	0
https://files.rcsb.org/view/6C5M.cif	6C5M	2019-01-30	1	0	0	0
https://files.rcsb.org/view/6C69.cif	6C69	2019-01-30	1	0	0	0
https://files.rcsb.org/view/6C6A.cif	6C6A	2019-01-30	1	0	0	0
https://files.rcsb.org/view/6C6C.cif	6C6C	2019-01-30	1	0	0	0
https://files.rcsb.org/view/6C6E.cif	6C6E	2019-01-30	1	0	0	0
https://files.rcsb.org/view/6C6F.cif	6C6F	2019-01-30	1	0	0	0
https://files.rcsb.org/view/6C6H.cif	6C6H	2019-01-30	1	0	0	0
https://files.rcsb.org/view/6C6J.cif	6C6J	2019-01-30	1	0	0	0
https://files.rcsb.org/view/6E7R.cif	6E7R	2019-01-30	1	0	0	0
https://files.rcsb.org/view/6E7S.cif	6E7S	2019-01-30	1	0	0	0
https://files.rcsb.org/view/6E7T.cif	6E7T	2019-01-30	1	0	0	0
https://files.rcsb.org/view/6E7U.cif	6E7U	2019-01-30	1	0	0	0
https://files.rcsb.org/view/6E7V.cif	6E7V	2019-01-30	1	0	0	0
https://files.rcsb.org/view/6E7X.cif	6E7X	2019-01-30	1	0	0	0
https://files.rcsb.org/view/6E7W.cif	6E7W	2019-01-30	1	0	0	0
https://files.rcsb.org/view/6DO1.cif	6DO1	2019-01-30	1	0	0	0
https://files.rcsb.org/view/6DU6.cif	6DU6	2019-01-30	0	0	0	0
https://files.rcsb.org/view/6MOY.cif	6MOY	2019-01-30	0	0	0	0
https://files.rcsb.org/view/6MP7.cif	6MP7	2019-01-30	0	0	0	0
https://files.rcsb.org/view/6MPA.cif	6MPA	2019-01-30	0	0	0	0
https://files.rcsb.org/view/6MPL.cif	6MPL	2019-01-30	0	0	0	0
https://files.rcsb.org/view/6MPM.cif	6MPM	2019-01-30	0	0	0	0
https://files.rcsb.org/view/6MPN.cif	6MPN	2019-01-30	0	0	0	0
https://files.rcsb.org/view/6N4D.cif	6N4D	2019-01-30	1	0	0	0
https://files.rcsb.org/view/6G01.cif	6G01	2019-01-23	1	0	0	0
https://files.rcsb.org/view/6G02.cif	6G02	2019-01-23	1	0	0	0
https://files.rcsb.org/view/6GXV.cif	6GXV	2019-01-23	0	0	0	0
https://files.rcsb.org/view/6GYA.cif	6GYA	2019-01-23	0	0	0	0
https://files.rcsb.org/view/6HTN.cif	6HTN	2019-01-23	0	0	0	0
https://files.rcsb.org/view/6IC0.cif	6IC0	2019-01-23	0	0	0	0
https://files.rcsb.org/view/6IBX.cif	6IBX	2019-01-23	0	0	0	0
https://files.rcsb.org/view/6I7W.cif	6I7W	2019-01-23	0	0	0	0
https://files.rcsb.org/view/6IBY.cif	6IBY	2019-01-23	0	0	0	0
https://files.rcsb.org/view/6IBZ.cif	6IBZ	2019-01-23	0	0	0	0
https://files.rcsb.org/view/6Q3W.cif	6Q3W	2019-01-23	0	0	0	0
https://files.rcsb.org/view/6Q8Z.cif	6Q8Z	2019-01-23	0	0	0	0
https://files.rcsb.org/view/6Q90.cif	6Q90	2019-01-23	0	0	0	0
https://files.rcsb.org/view/6Q91.cif	6Q91	2019-01-23	0	0	0	0
https://files.rcsb.org/view/6IYC.cif	6IYC	2019-01-23	1	0	0	0
https://files.rcsb.org/view/5Z6B.cif	5Z6B	2019-01-23	0	0	0	0
https://files.rcsb.org/view/6N51.cif	6N51	2019-01-23	1	0	0	0
https://files.rcsb.org/view/6N52.cif	6N52	2019-01-23	1	0	0	0
https://files.rcsb.org/view/6CRD.cif	6CRD	2019-01-23	1	0	0	0
https://files.rcsb.org/view/6D7G.cif	6D7G	2019-01-23	1	0	0	0
https://files.rcsb.org/view/6D3B.cif	6D3B	2019-01-23	1	0	0	0
https://files.rcsb.org/view/6M8F.cif	6M8F	2019-01-23	0	0	0	0
https://files.rcsb.org/view/6MCX.cif	6MCX	2019-01-23	1	0	0	0
https://files.rcsb.org/view/6MGK.cif	6MGK	2019-01-23	0	0	0	0
https://files.rcsb.org/view/6MGL.cif	6MGL	2019-01-23	0	0	0	0
https://files.rcsb.org/view/6MHM.cif	6MHM	2019-01-23	1	0	0	0
https://files.rcsb.org/view/6N4X.cif	6N4X	2019-01-23	1	0	0	0
https://files.rcsb.org/view/6N4Y.cif	6N4Y	2019-01-23	1	0	0	0
https://files.rcsb.org/view/6N50.cif	6N50	2019-01-23	1	0	0	0
https://files.rcsb.org/view/6N29.cif	6N29	2019-01-23	1	0	0	0
https://files.rcsb.org/view/6GTV.cif	6GTV	2019-01-16	0	0	0	0
https://files.rcsb.org/view/6GTW.cif	6GTW	2019-01-16	0	0	0	0
https://files.rcsb.org/view/6GTX.cif	6GTX	2019-01-16	0	0	0	0
https://files.rcsb.org/view/6GTY.cif	6GTY	2019-01-16	0	0	0	0
https://files.rcsb.org/view/6GTZ.cif	6GTZ	2019-01-16	0	0	0	0
https://files.rcsb.org/view/6GU0.cif	6GU0	2019-01-16	0	0	0	0
https://files.rcsb.org/view/5Z8K.cif	5Z8K	2019-01-16	0	0	0	0
https://files.rcsb.org/view/6IUT.cif	6IUT	2019-01-16	1	0	0	0
https://files.rcsb.org/view/6IUV.cif	6IUV	2019-01-16	1	0	0	0
https://files.rcsb.org/view/6MID.cif	6MID	2019-01-16	0	0	0	0
https://files.rcsb.org/view/6CUG.cif	6CUG	2019-01-16	1	0	0	0
https://files.rcsb.org/view/6D0U.cif	6D0U	2019-01-16	1	0	0	0
https://files.rcsb.org/view/6D64.cif	6D64	2019-01-16	1	0	0	0
https://files.rcsb.org/view/6DG5.cif	6DG5	2019-01-16	1	0	0	0
https://files.rcsb.org/view/6MTJ.cif	6MTJ	2019-01-16	1	0	0	0
https://files.rcsb.org/view/6MTN.cif	6MTN	2019-01-16	1	0	0	0
https://files.rcsb.org/view/6MU6.cif	6MU6	2019-01-16	1	0	0	0
https://files.rcsb.org/view/6MU7.cif	6MU7	2019-01-16	1	0	0	0
https://files.rcsb.org/view/6MU8.cif	6MU8	2019-01-16	1	0	0	0
https://files.rcsb.org/view/6MUF.cif	6MUF	2019-01-16	1	0	0	0
https://files.rcsb.org/view/6MUG.cif	6MUG	2019-01-16	1	0	0	0
https://files.rcsb.org/view/6N9T.cif	6N9T	2019-01-16	1	0	0	0
https://files.rcsb.org/view/6QD5.cif	6QD5	2019-01-09	0	0	0	0
https://files.rcsb.org/view/6C5H.cif	6C5H	2019-01-09	1	0	0	0
https://files.rcsb.org/view/6C5I.cif	6C5I	2019-01-09	1	0	0	0
https://files.rcsb.org/view/6C5J.cif	6C5J	2019-01-09	1	0	0	0
https://files.rcsb.org/view/6C5K.cif	6C5K	2019-01-09	1	0	0	0
https://files.rcsb.org/view/6DDT.cif	6DDT	2019-01-09	1	0	0	0
https://files.rcsb.org/view/6DDU.cif	6DDU	2019-01-09	1	0	0	0
https://files.rcsb.org/view/6MIV.cif	6MIV	2019-01-09	1	0	0	0
https://files.rcsb.org/view/6MIY.cif	6MIY	2019-01-09	1	0	0	0
https://files.rcsb.org/view/6MJ4.cif	6MJ4	2019-01-09	1	0	0	0
https://files.rcsb.org/view/6MJ6.cif	6MJ6	2019-01-09	1	0	0	0
https://files.rcsb.org/view/6MJA.cif	6MJA	2019-01-09	1	0	0	0
https://files.rcsb.org/view/6MJI.cif	6MJI	2019-01-09	1	0	0	0
https://files.rcsb.org/view/6MJJ.cif	6MJJ	2019-01-09	1	0	0	0
https://files.rcsb.org/view/6MJQ.cif	6MJQ	2019-01-09	1	0	0	0
https://files.rcsb.org/view/5Q0C.cif	5Q0C	2019-01-09	0	0	0	0
https://files.rcsb.org/view/6I53.cif	6I53	2019-01-02	1	0	0	0
https://files.rcsb.org/view/6HUG.cif	6HUG	2019-01-02	1	0	0	0
https://files.rcsb.org/view/6HUJ.cif	6HUJ	2019-01-02	1	0	0	0
https://files.rcsb.org/view/6HUO.cif	6HUO	2019-01-02	1	0	0	0
https://files.rcsb.org/view/6HUP.cif	6HUP	2019-01-02	1	0	0	0
https://files.rcsb.org/view/6HUK.cif	6HUK	2019-01-02	1	0	0	0
https://files.rcsb.org/view/6FAK.cif	6FAK	2019-01-02	1	0	0	0
https://files.rcsb.org/view/5Z65.cif	5Z65	2019-01-02	1	0	0	0
https://files.rcsb.org/view/6DKS.cif	6DKS	2019-01-02	0	0	0	0
https://files.rcsb.org/view/6NFE.cif	6NFE	2019-01-02	0	0	0	0
https://files.rcsb.org/view/5OXU.cif	5OXU	2018-12-26	1	0	0	0
https://files.rcsb.org/view/6GN6.cif	6GN6	2018-12-26	0	0	0	0
https://files.rcsb.org/view/6GPA.cif	6GPA	2018-12-26	0	0	0	0
https://files.rcsb.org/view/6GRE.cif	6GRE	2018-12-26	1	0	0	0
https://files.rcsb.org/view/6I3F.cif	6I3F	2018-12-26	1	0	0	0
https://files.rcsb.org/view/6I3I.cif	6I3I	2018-12-26	0	0	0	0
https://files.rcsb.org/view/6IDF.cif	6IDF	2018-12-26	1	0	0	0
https://files.rcsb.org/view/5ZCC.cif	5ZCC	2018-12-26	0	0	0	0
https://files.rcsb.org/view/5ZCD.cif	5ZCD	2018-12-26	0	0	0	0
https://files.rcsb.org/view/5ZCE.cif	5ZCE	2018-12-26	0	0	0	0
https://files.rcsb.org/view/6A1T.cif	6A1T	2018-12-26	0	0	0	0
https://files.rcsb.org/view/6A62.cif	6A62	2018-12-26	0	0	0	0
https://files.rcsb.org/view/6A63.cif	6A63	2018-12-26	0	0	0	0
https://files.rcsb.org/view/6A64.cif	6A64	2018-12-26	0	0	0	0
https://files.rcsb.org/view/6ISC.cif	6ISC	2018-12-26	1	0	0	0
https://files.rcsb.org/view/6E2X.cif	6E2X	2018-12-26	0	0	0	0
https://files.rcsb.org/view/6E2Z.cif	6E2Z	2018-12-26	0	0	0	0
https://files.rcsb.org/view/6E30.cif	6.00E+30	2018-12-26	0	0	0	0
https://files.rcsb.org/view/6E32.cif	6.00E+32	2018-12-26	0	0	0	0
https://files.rcsb.org/view/6E34.cif	6.00E+34	2018-12-26	0	0	0	0
https://files.rcsb.org/view/6E39.cif	6.00E+39	2018-12-26	0	0	0	0
https://files.rcsb.org/view/6BKB.cif	6BKB	2018-12-26	1	0	0	0
https://files.rcsb.org/view/6BKC.cif	6BKC	2018-12-26	1	0	0	0
https://files.rcsb.org/view/6BKD.cif	6BKD	2018-12-26	1	0	0	0
https://files.rcsb.org/view/6H03.cif	6H03	2018-12-19	1	0	0	0
https://files.rcsb.org/view/6H04.cif	6H04	2018-12-19	1	0	0	0
https://files.rcsb.org/view/6I2T.cif	6I2T	2018-12-19	1	0	0	0
https://files.rcsb.org/view/6F6Y.cif	6F6Y	2018-12-19	0	0	0	0
https://files.rcsb.org/view/6F7K.cif	6F7K	2018-12-19	0	0	0	0
https://files.rcsb.org/view/6FLR.cif	6FLR	2018-12-19	1	0	0	0
https://files.rcsb.org/view/6FPJ.cif	6FPJ	2018-12-19	1	0	0	0
https://files.rcsb.org/view/6GRF.cif	6GRF	2018-12-19	1	0	0	0
https://files.rcsb.org/view/6H70.cif	6H70	2018-12-19	0	0	0	0
https://files.rcsb.org/view/6H72.cif	6H72	2018-12-19	0	0	0	0
https://files.rcsb.org/view/5ZKW.cif	5ZKW	2018-12-19	0	0	0	0
https://files.rcsb.org/view/5ZL4.cif	5ZL4	2018-12-19	0	0	0	0
https://files.rcsb.org/view/6A8H.cif	6A8H	2018-12-19	0	0	0	0
https://files.rcsb.org/view/6A8I.cif	6A8I	2018-12-19	0	0	0	0
https://files.rcsb.org/view/6A98.cif	6A98	2018-12-19	0	0	0	0
https://files.rcsb.org/view/6BWI.cif	6BWI	2018-12-19	0	0	0	0
https://files.rcsb.org/view/6MX4.cif	6MX4	2018-12-19	1	0	0	0
https://files.rcsb.org/view/6E7K.cif	6E7K	2018-12-19	1	0	0	0
https://files.rcsb.org/view/6MKB.cif	6MKB	2018-12-19	1	0	0	0
https://files.rcsb.org/view/6MKZ.cif	6MKZ	2018-12-19	1	0	0	0
https://files.rcsb.org/view/6EKW.cif	6EKW	2018-12-12	1	0	0	0
https://files.rcsb.org/view/6EKX.cif	6EKX	2018-12-12	1	0	0	0
https://files.rcsb.org/view/6EKY.cif	6EKY	2018-12-12	1	0	0	0
https://files.rcsb.org/view/6EKZ.cif	6EKZ	2018-12-12	1	0	0	0
https://files.rcsb.org/view/6EL0.cif	6EL0	2018-12-12	1	0	0	0
https://files.rcsb.org/view/6EL4.cif	6EL4	2018-12-12	1	0	0	0
https://files.rcsb.org/view/6EZ9.cif	6EZ9	2018-12-12	1	0	0	0
https://files.rcsb.org/view/6EZS.cif	6EZS	2018-12-12	0	0	0	0
https://files.rcsb.org/view/6EZ2.cif	6EZ2	2018-12-12	1	0	0	0
https://files.rcsb.org/view/6F37.cif	6F37	2018-12-12	0	0	0	0
https://files.rcsb.org/view/6F02.cif	6F02	2018-12-12	1	0	0	0
https://files.rcsb.org/view/6F25.cif	6F25	2018-12-12	1	0	0	0
https://files.rcsb.org/view/6F1G.cif	6F1G	2018-12-12	0	0	0	0
https://files.rcsb.org/view/6F2Z.cif	6F2Z	2018-12-12	1	0	0	0
https://files.rcsb.org/view/6F4V.cif	6F4V	2018-12-12	0	0	0	0
https://files.rcsb.org/view/6F5K.cif	6F5K	2018-12-12	1	0	0	0
https://files.rcsb.org/view/6F5L.cif	6F5L	2018-12-12	1	0	0	0
https://files.rcsb.org/view/5Z1B.cif	5Z1B	2018-12-12	0	0	0	0
https://files.rcsb.org/view/6MEO.cif	6MEO	2018-12-12	1	0	0	0
https://files.rcsb.org/view/6MET.cif	6MET	2018-12-12	1	0	0	0
https://files.rcsb.org/view/5W1X.cif	5W1X	2018-12-12	0	0	0	0
https://files.rcsb.org/view/6H7Y.cif	6H7Y	2018-12-05	1	0	0	0
https://files.rcsb.org/view/6H7Z.cif	6H7Z	2018-12-05	1	0	0	0
https://files.rcsb.org/view/6HKJ.cif	6HKJ	2018-12-05	1	0	0	0
https://files.rcsb.org/view/6HKZ.cif	6HKZ	2018-12-05	1	0	0	0
https://files.rcsb.org/view/6I6R.cif	6I6R	2018-12-05	1	0	0	0
https://files.rcsb.org/view/6I6X.cif	6I6X	2018-12-05	1	0	0	0
https://files.rcsb.org/view/6BRB.cif	6BRB	2018-12-05	1	0	0	0
https://files.rcsb.org/view/6CE0.cif	6CE0	2018-12-05	1	0	0	0
https://files.rcsb.org/view/6CQT.cif	6CQT	2018-12-05	1	0	0	0
https://files.rcsb.org/view/6CQU.cif	6CQU	2018-12-05	1	0	0	0
https://files.rcsb.org/view/6CQV.cif	6CQV	2018-12-05	1	0	0	0
https://files.rcsb.org/view/6CQW.cif	6CQW	2018-12-05	1	0	0	0
https://files.rcsb.org/view/6CQX.cif	6CQX	2018-12-05	1	0	0	0
https://files.rcsb.org/view/6CQY.cif	6CQY	2018-12-05	1	0	0	0
https://files.rcsb.org/view/6CQZ.cif	6CQZ	2018-12-05	1	0	0	0
https://files.rcsb.org/view/6MVD.cif	6MVD	2018-12-05	1	0	0	0
https://files.rcsb.org/view/6N41.cif	6N41	2018-12-05	1	0	0	0
https://files.rcsb.org/view/6I2K.cif	6I2K	2018-11-28	1	0	0	0
https://files.rcsb.org/view/5O47.cif	5O47	2018-11-28	1	0	0	0
https://files.rcsb.org/view/5ZHP.cif	5ZHP	2018-11-28	0	0	0	0
https://files.rcsb.org/view/5ZYE.cif	5ZYE	2018-11-28	0	0	0	0
https://files.rcsb.org/view/6IOZ.cif	6IOZ	2018-11-28	1	0	0	0
https://files.rcsb.org/view/6IK5.cif	6IK5	2018-11-28	1	0	0	0
https://files.rcsb.org/view/6IK6.cif	6IK6	2018-11-28	1	0	0	0
https://files.rcsb.org/view/6IK7.cif	6IK7	2018-11-28	1	0	0	0
https://files.rcsb.org/view/6IK8.cif	6IK8	2018-11-28	1	0	0	0
https://files.rcsb.org/view/6MM9.cif	6MM9	2018-11-28	1	0	0	0
https://files.rcsb.org/view/6MMA.cif	6MMA	2018-11-28	1	0	0	0
https://files.rcsb.org/view/6MMB.cif	6MMB	2018-11-28	1	0	0	0
https://files.rcsb.org/view/6MMG.cif	6MMG	2018-11-28	1	0	0	0
https://files.rcsb.org/view/6MMH.cif	6MMH	2018-11-28	1	0	0	0
https://files.rcsb.org/view/6MMI.cif	6MMI	2018-11-28	1	0	0	0
https://files.rcsb.org/view/6MMJ.cif	6MMJ	2018-11-28	1	0	0	0
https://files.rcsb.org/view/6MMK.cif	6MMK	2018-11-28	1	0	0	0
https://files.rcsb.org/view/6MML.cif	6MML	2018-11-28	1	0	0	0
https://files.rcsb.org/view/6MMM.cif	6MMM	2018-11-28	1	0	0	0
https://files.rcsb.org/view/6MMN.cif	6MMN	2018-11-28	1	0	0	0
https://files.rcsb.org/view/6MMP.cif	6MMP	2018-11-28	1	0	0	0
https://files.rcsb.org/view/6MMR.cif	6MMR	2018-11-28	1	0	0	0
https://files.rcsb.org/view/6MMS.cif	6MMS	2018-11-28	1	0	0	0
https://files.rcsb.org/view/6MMT.cif	6MMT	2018-11-28	1	0	0	0
https://files.rcsb.org/view/6MMU.cif	6MMU	2018-11-28	1	0	0	0
https://files.rcsb.org/view/6MMV.cif	6MMV	2018-11-28	1	0	0	0
https://files.rcsb.org/view/6MMW.cif	6MMW	2018-11-28	1	0	0	0
https://files.rcsb.org/view/6MMX.cif	6MMX	2018-11-28	1	0	0	0
https://files.rcsb.org/view/6BPM.cif	6BPM	2018-11-28	0	0	0	0
https://files.rcsb.org/view/6BPN.cif	6BPN	2018-11-28	0	0	0	0
https://files.rcsb.org/view/6BPO.cif	6BPO	2018-11-28	0	0	0	0
https://files.rcsb.org/view/6E62.cif	6.00E+62	2018-11-28	1	0	0	0
https://files.rcsb.org/view/6EFY.cif	6EFY	2018-11-28	1	0	0	0
https://files.rcsb.org/view/6EFZ.cif	6EFZ	2018-11-28	1	0	0	0
https://files.rcsb.org/view/6EG0.cif	6EG0	2018-11-28	1	0	0	0
https://files.rcsb.org/view/6EG1.cif	6EG1	2018-11-28	1	0	0	0
https://files.rcsb.org/view/6N2X.cif	6N2X	2018-11-28	0	0	0	0
https://files.rcsb.org/view/6N35.cif	6N35	2018-11-28	0	0	0	0
https://files.rcsb.org/view/6HN5.cif	6HN5	2018-11-21	1	0	0	0
https://files.rcsb.org/view/6HN4.cif	6HN4	2018-11-21	1	0	0	0
https://files.rcsb.org/view/6EZH.cif	6EZH	2018-11-21	1	0	0	0
https://files.rcsb.org/view/6EYI.cif	6EYI	2018-11-21	1	0	0	0
https://files.rcsb.org/view/6EYJ.cif	6EYJ	2018-11-21	1	0	0	0
https://files.rcsb.org/view/6EYK.cif	6EYK	2018-11-21	1	0	0	0
https://files.rcsb.org/view/6EYF.cif	6EYF	2018-11-21	1	0	0	0
https://files.rcsb.org/view/6EZG.cif	6EZG	2018-11-21	1	0	0	0
https://files.rcsb.org/view/6F7H.cif	6F7H	2018-11-21	0	0	0	0
https://files.rcsb.org/view/6FJ3.cif	6FJ3	2018-11-21	1	0	0	0
https://files.rcsb.org/view/6G5Q.cif	6G5Q	2018-11-21	0	0	0	0
https://files.rcsb.org/view/5YT9.cif	5YT9	2018-11-21	1	0	0	0
https://files.rcsb.org/view/5YT8.cif	5YT8	2018-11-21	1	0	0	0
https://files.rcsb.org/view/5ZUG.cif	5ZUG	2018-11-21	0	0	0	0
https://files.rcsb.org/view/6IDN.cif	6IDN	2018-11-21	1	0	0	0
https://files.rcsb.org/view/6IQX.cif	6IQX	2018-11-21	1	0	0	0
https://files.rcsb.org/view/6IQY.cif	6IQY	2018-11-21	1	0	0	0
https://files.rcsb.org/view/6IQZ.cif	6IQZ	2018-11-21	1	0	0	0
https://files.rcsb.org/view/6ARQ.cif	6ARQ	2018-11-21	1	0	0	0
https://files.rcsb.org/view/6MFF.cif	6MFF	2018-11-21	1	0	0	0
https://files.rcsb.org/view/6MFG.cif	6MFG	2018-11-21	1	0	0	0
https://files.rcsb.org/view/6MEH.cif	6MEH	2018-11-21	1	0	0	0
https://files.rcsb.org/view/6MEI.cif	6MEI	2018-11-21	1	0	0	0
https://files.rcsb.org/view/6MEK.cif	6MEK	2018-11-21	1	0	0	0
https://files.rcsb.org/view/6MEJ.cif	6MEJ	2018-11-21	1	0	0	0
https://files.rcsb.org/view/6MHR.cif	6MHR	2018-11-21	1	0	0	0
https://files.rcsb.org/view/6MI2.cif	6MI2	2018-11-21	1	0	0	0
https://files.rcsb.org/view/6MSY.cif	6MSY	2018-11-21	0	0	0	0
https://files.rcsb.org/view/6EUE.cif	6EUE	2018-11-14	1	0	0	0
https://files.rcsb.org/view/6EUL.cif	6EUL	2018-11-14	1	0	0	0
https://files.rcsb.org/view/6EUC.cif	6EUC	2018-11-14	1	0	0	0
https://files.rcsb.org/view/6EWK.cif	6EWK	2018-11-14	1	0	0	0
https://files.rcsb.org/view/6GSZ.cif	6GSZ	2018-11-14	1	0	0	0
https://files.rcsb.org/view/6HVI.cif	6HVI	2018-11-14	0	0	0	0
https://files.rcsb.org/view/6HVJ.cif	6HVJ	2018-11-14	0	0	0	0
https://files.rcsb.org/view/6HVH.cif	6HVH	2018-11-14	0	0	0	0
https://files.rcsb.org/view/5YQS.cif	5YQS	2018-11-14	1	0	0	0
https://files.rcsb.org/view/6MYY.cif	6MYY	2018-11-14	1	0	0	0
https://files.rcsb.org/view/6MZJ.cif	6MZJ	2018-11-14	1	0	0	0
https://files.rcsb.org/view/6BL3.cif	6BL3	2018-11-14	1	0	0	0
https://files.rcsb.org/view/6BL4.cif	6BL4	2018-11-14	1	0	0	0
https://files.rcsb.org/view/6CNV.cif	6CNV	2018-11-14	1	0	0	0
https://files.rcsb.org/view/6DLR.cif	6DLR	2018-11-14	0	0	0	0
https://files.rcsb.org/view/6DLQ.cif	6DLQ	2018-11-14	0	0	0	0
https://files.rcsb.org/view/6DLS.cif	6DLS	2018-11-14	0	0	0	0
https://files.rcsb.org/view/6DLT.cif	6DLT	2018-11-14	0	0	0	0
https://files.rcsb.org/view/6MFT.cif	6MFT	2018-11-14	1	0	0	0
https://files.rcsb.org/view/6MGP.cif	6MGP	2018-11-14	1	0	0	0
https://files.rcsb.org/view/6MYA.cif	6MYA	2018-11-14	1	0	0	0
https://files.rcsb.org/view/6HCO.cif	6HCO	2018-11-07	1	0	0	0
https://files.rcsb.org/view/6HIN.cif	6HIN	2018-11-07	1	0	0	0
https://files.rcsb.org/view/6HIO.cif	6HIO	2018-11-07	1	0	0	0
https://files.rcsb.org/view/6HIQ.cif	6HIQ	2018-11-07	1	0	0	0
https://files.rcsb.org/view/6HIS.cif	6HIS	2018-11-07	1	0	0	0
https://files.rcsb.org/view/5NSL.cif	5NSL	2018-11-07	1	0	0	0
https://files.rcsb.org/view/6ETY.cif	6ETY	2018-11-07	1	0	0	0
https://files.rcsb.org/view/6ETJ.cif	6ETJ	2018-11-07	0	0	0	0
https://files.rcsb.org/view/6FYW.cif	6FYW	2018-11-07	1	0	0	0
https://files.rcsb.org/view/6FYU.cif	6FYU	2018-11-07	1	0	0	0
https://files.rcsb.org/view/6FYT.cif	6FYT	2018-11-07	1	0	0	0
https://files.rcsb.org/view/6G4G.cif	6G4G	2018-11-07	1	0	0	0
https://files.rcsb.org/view/6GFF.cif	6GFF	2018-11-07	1	0	0	0
https://files.rcsb.org/view/6H5X.cif	6H5X	2018-11-07	1	0	0	0
https://files.rcsb.org/view/6H5W.cif	6H5W	2018-11-07	1	0	0	0
https://files.rcsb.org/view/5YOT.cif	5YOT	2018-11-07	1	0	0	0
https://files.rcsb.org/view/5Z5N.cif	5Z5N	2018-11-07	0	0	0	0
https://files.rcsb.org/view/6DG7.cif	6DG7	2018-11-07	1	0	0	0
https://files.rcsb.org/view/6DG8.cif	6DG8	2018-11-07	1	0	0	0
https://files.rcsb.org/view/6BJ5.cif	6BJ5	2018-11-07	1	0	0	0
https://files.rcsb.org/view/6EAQ.cif	6EAQ	2018-11-07	1	0	0	0
https://files.rcsb.org/view/6E18.cif	6.00E+18	2018-11-07	1	0	0	0
https://files.rcsb.org/view/6MP0.cif	6MP0	2018-11-07	1	0	0	0
https://files.rcsb.org/view/6MP1.cif	6MP1	2018-11-07	1	0	0	0
https://files.rcsb.org/view/6ENE.cif	6ENE	2018-10-31	0	0	0	0
https://files.rcsb.org/view/6ESA.cif	6ESA	2018-10-31	0	0	0	0
https://files.rcsb.org/view/6ERS.cif	6ERS	2018-10-31	0	0	0	0
https://files.rcsb.org/view/6EPK.cif	6EPK	2018-10-31	1	0	0	0
https://files.rcsb.org/view/6GL0.cif	6GL0	2018-10-31	0	0	0	0
https://files.rcsb.org/view/5Y9I.cif	5Y9I	2018-10-31	0	0	0	0
https://files.rcsb.org/view/5Z0A.cif	5Z0A	2018-10-31	0	0	0	0
https://files.rcsb.org/view/5ZLG.cif	5ZLG	2018-10-31	0	0	0	0
https://files.rcsb.org/view/5VMA.cif	5VMA	2018-10-31	0	0	0	0
https://files.rcsb.org/view/6BGT.cif	6BGT	2018-10-31	1	0	0	0
https://files.rcsb.org/view/6BHJ.cif	6BHJ	2018-10-31	0	0	0	0
https://files.rcsb.org/view/6D5N.cif	6D5N	2018-10-31	0	0	0	0
https://files.rcsb.org/view/6MNF.cif	6MNF	2018-10-31	0	0	0	0
https://files.rcsb.org/view/6MU3.cif	6MU3	2018-10-31	0	0	0	0
https://files.rcsb.org/view/6MUB.cif	6MUB	2018-10-31	0	0	0	0
https://files.rcsb.org/view/6HCY.cif	6HCY	2018-10-24	1	0	0	0
https://files.rcsb.org/view/6HD1.cif	6HD1	2018-10-24	1	0	0	0
https://files.rcsb.org/view/5O5Y.cif	5O5Y	2018-10-24	0	0	0	0
https://files.rcsb.org/view/5O5Z.cif	5O5Z	2018-10-24	0	0	0	0
https://files.rcsb.org/view/6EVV.cif	6EVV	2018-10-24	1	0	0	0
https://files.rcsb.org/view/6FCA.cif	6FCA	2018-10-24	0	0	0	0
https://files.rcsb.org/view/6FCT.cif	6FCT	2018-10-24	0	0	0	0
https://files.rcsb.org/view/6FCY.cif	6FCY	2018-10-24	0	0	0	0
https://files.rcsb.org/view/6FTT.cif	6FTT	2018-10-24	0	0	0	0
https://files.rcsb.org/view/6FU2.cif	6FU2	2018-10-24	0	0	0	0
https://files.rcsb.org/view/6FUA.cif	6FUA	2018-10-24	0	0	0	0
https://files.rcsb.org/view/6HW1.cif	6HW1	2018-10-24	1	0	0	0
https://files.rcsb.org/view/5YN7.cif	5YN7	2018-10-24	0	0	0	0
https://files.rcsb.org/view/5YNA.cif	5YNA	2018-10-24	0	0	0	0
https://files.rcsb.org/view/5YNC.cif	5YNC	2018-10-24	0	0	0	0
https://files.rcsb.org/view/5YND.cif	5YND	2018-10-24	0	0	0	0
https://files.rcsb.org/view/5YNE.cif	5YNE	2018-10-24	0	0	0	0
https://files.rcsb.org/view/5YNH.cif	5YNH	2018-10-24	0	0	0	0
https://files.rcsb.org/view/5YYB.cif	5YYB	2018-10-24	0	0	0	0
[truncated: 12,119 more rows]
